# Supplementary material for: 3,3-Dieth­oxy-5-fluoro-2,3-dihydro-1H-indol-2-one
Source: Acta Crystallogr Sect E Struct Rep Online. 2012 Jan 21;68(Pt 2):o487. doi: 10.1107/S1600536812001857 (PMC3275234; doi:10.1107/S1600536812001857)
Supplement: Supplementary file 1 [file e-68-0o487-sup1.cif]

##############################################################################
#                                                                            #
# This CIF contains the data in a paper accepted for publication in          #
# Acta Crystallographica Section E. It conforms to the requirements of       #
# Notes for Authors for Acta Crystallographica Section E, and has been       #
# peer reviewed under the auspices of the IUCr Commission on Journals.       #
#                                                                            #
# Full details of the Crystallographic Information File format               #
# are given in the paper "The Crystallographic Information File (CIF):       #
# a New Standard Archive File for Crystallography" by S. R. Hall, F. H.      #
# Allen and I. D. Brown [Acta Cryst. (1991), A47, 655-685].                  #
#                                                                            #
# The current version of the core CIF dictionary is obtainable from          #
# ftp://ftp.iucr.org/pub/cif_core.dic.                                       #
#                                                                            #
# Software is freely available for graphical display of the structure(s)     #
# in this CIF. For information consult the CIF software page                 #
# http://www.iucr.org/resources/cif/software.                                #
#                                                                            #
# This file may be used for bona fide research purposes within the           #
# scientific community so long as proper attribution is given to the journal # 
# article from which it was obtained.                                        #
#                                                                            #
##############################################################################
data_global
_audit_creation_method     SHELXL-97
_journal_date_recd_electronic     2012-01-08
_journal_date_accepted     2012-01-15
_journal_name_full     'Acta Crystallographica, Section E'
_journal_year     2012
_journal_volume     68
_journal_issue      2
_journal_page_first     o487
_journal_page_last     o487
_journal_paper_category     QO
_journal_paper_doi     10.1107/S1600536812001857
_journal_coeditor_code     XU5445
_publ_contact_author
;
     Dr. Seik Weng Ng
     Department of Chemistry
     University of Malaya
     50603 Kuala Lumpur
     Malaysia
;
_publ_contact_author_email     seikweng@um.edu.my
_publ_contact_author_fax     '03 7967 4193'
_publ_contact_author_phone     '03 7967 6778'
_publ_section_title
;
3,3-Diethoxy-5-fluoro-2,3-dihydro-1<i>H</i>-indol-2-one
;
loop_
    _publ_author_name
    _publ_author_address
    'Bari, Ahmed'
;
Department of Pharmaceutical Chemistry
College of Pharmacy
King Saud University
Riyadh 11451
Saudi Arabia
;
    'Al-Obaid, Abdulrahman M.'
;
Department of Pharmaceutical Chemistry
College of Pharmacy
King Saud University
Riyadh 11451
Saudi Arabia
;
    'Ali Syed Saeed'
;
Department of Pharmaceutical Chemistry
College of Pharmacy
King Saud University
Riyadh 11451
Saudi Arabia
;
    'Ng, Seik Weng'
;
     Department of Chemistry
     University of Malaya
     50603 Kuala Lumpur
     Malaysia
     and
     Chemistry Department
     Faculty of Science
     King Abdulaziz University
     PO Box 80203 Jeddah
     Saudi Arabia
;
data_I
_audit_creation_method     SHELXL-97
_chemical_name_systematic
;
3,3-Diethoxy-5-fluoro-2,3-dihydro-1<i>H</i>-indol-2-one
;
_chemical_name_common     ?
_chemical_formula_moiety     'C12 H14 F N O3'
_chemical_formula_sum     'C12 H14 F N O3'
_chemical_formula_iupac     'C12 H14 F N O3'
_chemical_formula_weight     239.24
_chemical_melting_point     ?
_symmetry_cell_setting     triclinic
_symmetry_space_group_name_H-M     'P -1'
_symmetry_space_group_name_Hall     '-P 1'
loop_
    _symmetry_equiv_pos_as_xyz
    'x, y, z'
    '-x, -y, -z'
_cell_length_a     9.3218(6)
_cell_length_b     9.4320(5)
_cell_length_c     14.1544(8)
_cell_angle_alpha     100.475(5)
_cell_angle_beta     104.453(5)
_cell_angle_gamma     90.238(5)
_cell_volume     1183.43(12)
_cell_formula_units_Z     4
_cell_measurement_reflns_used     3789
_cell_measurement_theta_min     3.2807
_cell_measurement_theta_max     74.1412
_cell_measurement_temperature     100(2)
_exptl_crystal_description     prism
_exptl_crystal_colour     'light brown'
_exptl_crystal_size_max     0.30
_exptl_crystal_size_mid     0.20
_exptl_crystal_size_min     0.10
_exptl_crystal_density_diffrn     1.343
_exptl_crystal_density_meas     ?
_exptl_crystal_density_method     'not measured'
_exptl_crystal_F_000     504
_exptl_absorpt_coefficient_mu     0.903
_exptl_absorpt_correction_type     multi-scan
_exptl_absorpt_process_details     '(CrysAlis PRO; Agilent, 2011)'
_exptl_absorpt_correction_T_min     0.7734
_exptl_absorpt_correction_T_max     0.9151
_diffrn_ambient_temperature     100(2)
_diffrn_radiation_type     CuK\a
_diffrn_radiation_wavelength     1.54184
_diffrn_radiation_source     'SuperNova (Cu) X-ray Source'
_diffrn_radiation_monochromator     Mirror
_diffrn_measurement_device_type
                  'Agilent SuperNova Dual diffractometer with an Atlas detector'
_diffrn_measurement_method     '\w scan'
_diffrn_detector_area_resol_mean     10.4041
_diffrn_reflns_number     8022
_diffrn_reflns_av_R_equivalents     0.0179
_diffrn_reflns_av_sigmaI/netI     0.0235
_diffrn_reflns_theta_min     3.28
_diffrn_reflns_theta_max     74.31
_diffrn_reflns_theta_full     74.31
_diffrn_measured_fraction_theta_max     0.963
_diffrn_measured_fraction_theta_full     0.963
_diffrn_reflns_limit_h_min     -11
_diffrn_reflns_limit_h_max     8
_diffrn_reflns_limit_k_min     -11
_diffrn_reflns_limit_k_max     10
_diffrn_reflns_limit_l_min     -16
_diffrn_reflns_limit_l_max     17
_diffrn_standards_number     0
_diffrn_standards_interval_count     0
_diffrn_standards_interval_time     0
_diffrn_standards_decay_%     0
_reflns_number_total     4661
_reflns_number_gt     4067
_reflns_threshold_expression     I>2\s(I)
_refine_ls_structure_factor_coef     Fsqd
_refine_ls_matrix_type     full
_refine_ls_R_factor_all     0.0429
_refine_ls_R_factor_gt     0.0374
_refine_ls_wR_factor_gt     0.0947
_refine_ls_wR_factor_ref     0.1001
_refine_ls_goodness_of_fit_ref     1.041
_refine_ls_restrained_S_all     1.041
_refine_ls_number_reflns     4661
_refine_ls_number_parameters     315
_refine_ls_number_restraints     0
_refine_ls_hydrogen_treatment     mixed
_refine_ls_weighting_scheme     calc
_refine_ls_weighting_details
         'calc w=1/[\s^2^(Fo^2^)+(0.0505P)^2^+0.3265P] where P=(Fo^2^+2Fc^2^)/3'
_atom_sites_solution_hydrogens     geom
_atom_sites_solution_primary     direct
_atom_sites_solution_secondary     difmap
_refine_ls_shift/su_max     0.001
_refine_ls_shift/su_mean     0.001
_refine_diff_density_max     0.257
_refine_diff_density_min     -0.231
_refine_ls_extinction_method     none
_refine_ls_extinction_coef     ?
loop_
    _atom_type_symbol
    _atom_type_description
    _atom_type_scat_dispersion_real
    _atom_type_scat_dispersion_imag
    _atom_type_scat_source
    'C' 'C' 0.0181 0.0091
                         'International Tables Vol C Tables 4.2.6.8 and 6.1.1.4'
    'H' 'H' 0.0000 0.0000
                         'International Tables Vol C Tables 4.2.6.8 and 6.1.1.4'
    'N' 'N' 0.0311 0.0180
                         'International Tables Vol C Tables 4.2.6.8 and 6.1.1.4'
    'O' 'O' 0.0492 0.0322
                         'International Tables Vol C Tables 4.2.6.8 and 6.1.1.4'
    'F' 'F' 0.0727 0.0534
                         'International Tables Vol C Tables 4.2.6.8 and 6.1.1.4'
_computing_data_collection     'CrysAlis PRO (Agilent, 2011)'
_computing_cell_refinement     'CrysAlis PRO (Agilent, 2011)'
_computing_data_reduction     'CrysAlis PRO (Agilent, 2011)'
_computing_structure_solution     'SHELXS97 (Sheldrick, 2008)'
_computing_structure_refinement     'SHELXL97 (Sheldrick, 2008)'
_computing_molecular_graphics     'X-SEED (Barbour, 2001)'
_computing_publication_material     'publCIF (Westrip, 2010)'
loop_
    _atom_site_type_symbol
    _atom_site_label
    _atom_site_fract_x
    _atom_site_fract_y
    _atom_site_fract_z
    _atom_site_U_iso_or_equiv
    _atom_site_adp_type
    _atom_site_calc_flag
    _atom_site_refinement_flags
    _atom_site_occupancy
    _atom_site_symmetry_multiplicity
    _atom_site_disorder_assembly
    _atom_site_disorder_group
    F F1 0.65631(10) 0.87322(9) 0.07446(6) 0.0377(2) Uani d . 1 1 . .
    F F2 0.13605(10) -0.08585(10) 0.06203(8) 0.0442(2) Uani d . 1 1 . .
    O O1 1.11315(10) 0.49565(10) 0.42494(7) 0.0253(2) Uani d . 1 1 . .
    O O2 1.15077(10) 0.75706(10) 0.32386(7) 0.0233(2) Uani d . 1 1 . .
    O O3 1.10671(10) 0.52344(9) 0.22746(6) 0.0221(2) Uani d . 1 1 . .
    O O4 0.61151(10) 0.46293(10) 0.42320(7) 0.0253(2) Uani d . 1 1 . .
    O O5 0.60229(10) 0.32961(9) 0.22563(6) 0.0223(2) Uani d . 1 1 . .
    O O6 0.64294(10) 0.14599(10) 0.31984(7) 0.0244(2) Uani d . 1 1 . .
    N N1 0.87973(12) 0.57806(12) 0.37342(8) 0.0241(2) Uani d . 1 1 . .
    H H1 0.838(2) 0.544(2) 0.4122(14) 0.040(5) Uiso d . 1 1 . .
    N N2 0.37762(13) 0.35119(12) 0.37406(9) 0.0253(2) Uani d . 1 1 . .
    H H2 0.3385(19) 0.410(2) 0.4141(14) 0.037(5) Uiso d . 1 1 . .
    C C1 0.80501(14) 0.65008(13) 0.29789(10) 0.0234(3) Uani d . 1 1 . .
    C C2 0.65810(15) 0.68508(15) 0.27701(12) 0.0307(3) Uani d . 1 1 . .
    H H2A 0.5932 0.6589 0.3139 0.037 Uiso calc R 1 1 . .
    C C3 0.60863(16) 0.76044(16) 0.19961(12) 0.0336(3) Uani d . 1 1 . .
    H H3 0.5084 0.7864 0.1825 0.040 Uiso calc R 1 1 . .
    C C4 0.70630(16) 0.79666(15) 0.14840(10) 0.0290(3) Uani d . 1 1 . .
    C C5 0.85398(15) 0.76166(14) 0.16810(9) 0.0243(3) Uani d . 1 1 . .
    H H5 0.9187 0.7882 0.1312 0.029 Uiso calc R 1 1 . .
    C C6 0.90179(14) 0.68592(13) 0.24451(9) 0.0211(3) Uani d . 1 1 . .
    C C7 1.05296(14) 0.63435(13) 0.28796(9) 0.0200(3) Uani d . 1 1 . .
    C C8 1.02300(14) 0.56035(13) 0.37198(9) 0.0210(3) Uani d . 1 1 . .
    C C9 1.30237(15) 0.73120(17) 0.37099(11) 0.0310(3) Uani d . 1 1 . .
    H H9A 1.3449 0.6631 0.3246 0.037 Uiso calc R 1 1 . .
    H H9B 1.3064 0.6893 0.4308 0.037 Uiso calc R 1 1 . .
    C C10 1.38741(17) 0.87367(18) 0.39909(14) 0.0429(4) Uani d . 1 1 . .
    H H10A 1.4911 0.8606 0.4316 0.064 Uiso calc R 1 1 . .
    H H10B 1.3441 0.9401 0.4449 0.064 Uiso calc R 1 1 . .
    H H10C 1.3828 0.9138 0.3393 0.064 Uiso calc R 1 1 . .
    C C11 1.13018(16) 0.55704(15) 0.13718(10) 0.0278(3) Uani d . 1 1 . .
    H H11A 1.1812 0.6536 0.1504 0.033 Uiso calc R 1 1 . .
    H H11B 1.0341 0.5572 0.0877 0.033 Uiso calc R 1 1 . .
    C C12 1.22457(18) 0.44256(17) 0.09873(11) 0.0343(3) Uani d . 1 1 . .
    H H12A 1.2436 0.4623 0.0372 0.051 Uiso calc R 1 1 . .
    H H12B 1.1725 0.3477 0.0854 0.051 Uiso calc R 1 1 . .
    H H12C 1.3190 0.4432 0.1485 0.051 Uiso calc R 1 1 . .
    C C13 0.29953(15) 0.24155(14) 0.29679(10) 0.0251(3) Uani d . 1 1 . .
    C C14 0.15128(16) 0.19850(16) 0.27473(12) 0.0335(3) Uani d . 1 1 . .
    H H14 0.0885 0.2433 0.3136 0.040 Uiso calc R 1 1 . .
    C C15 0.09679(16) 0.08786(16) 0.19405(13) 0.0376(4) Uani d . 1 1 . .
    H H15 -0.0049 0.0563 0.1762 0.045 Uiso calc R 1 1 . .
    C C16 0.19158(16) 0.02415(15) 0.14008(12) 0.0329(3) Uani d . 1 1 . .
    C C17 0.34117(15) 0.06529(14) 0.16144(11) 0.0269(3) Uani d . 1 1 . .
    H H17 0.4041 0.0188 0.1233 0.032 Uiso calc R 1 1 . .
    C C18 0.39400(14) 0.17753(13) 0.24116(10) 0.0227(3) Uani d . 1 1 . .
    C C19 0.54709(14) 0.25080(13) 0.28508(9) 0.0208(3) Uani d . 1 1 . .
    C C20 0.52002(14) 0.36945(14) 0.37073(9) 0.0215(3) Uani d . 1 1 . .
    C C21 0.62215(17) 0.24781(15) 0.13397(10) 0.0303(3) Uani d . 1 1 . .
    H H21A 0.5248 0.2208 0.0857 0.036 Uiso calc R 1 1 . .
    H H21B 0.6731 0.1584 0.1459 0.036 Uiso calc R 1 1 . .
    C C22 0.7143(2) 0.34170(18) 0.09427(13) 0.0470(5) Uani d . 1 1 . .
    H H22A 0.7305 0.2890 0.0318 0.071 Uiso calc R 1 1 . .
    H H22B 0.8101 0.3680 0.1427 0.071 Uiso calc R 1 1 . .
    H H22C 0.6624 0.4294 0.0824 0.071 Uiso calc R 1 1 . .
    C C23 0.79515(15) 0.19686(16) 0.36725(11) 0.0313(3) Uani d . 1 1 . .
    H H23A 0.7992 0.2752 0.4250 0.038 Uiso calc R 1 1 . .
    H H23B 0.8400 0.2349 0.3199 0.038 Uiso calc R 1 1 . .
    C C24 0.87762(17) 0.07179(18) 0.40046(12) 0.0370(3) Uani d . 1 1 . .
    H H24A 0.9812 0.1032 0.4336 0.055 Uiso calc R 1 1 . .
    H H24B 0.8740 -0.0045 0.3427 0.055 Uiso calc R 1 1 . .
    H H24C 0.8318 0.0346 0.4469 0.055 Uiso calc R 1 1 . .
loop_
    _atom_site_aniso_label
    _atom_site_aniso_U_11
    _atom_site_aniso_U_22
    _atom_site_aniso_U_33
    _atom_site_aniso_U_12
    _atom_site_aniso_U_13
    _atom_site_aniso_U_23
    F1 0.0425(5) 0.0345(5) 0.0326(5) 0.0107(4) -0.0018(4) 0.0134(4)
    F2 0.0342(5) 0.0300(5) 0.0570(6) -0.0055(4) 0.0041(4) -0.0101(4)
    O1 0.0267(5) 0.0309(5) 0.0204(4) 0.0060(4) 0.0067(4) 0.0089(4)
    O2 0.0220(5) 0.0228(4) 0.0236(4) -0.0025(3) 0.0037(4) 0.0036(4)
    O3 0.0279(5) 0.0230(4) 0.0174(4) 0.0047(4) 0.0085(3) 0.0049(3)
    O4 0.0269(5) 0.0275(5) 0.0203(4) 0.0006(4) 0.0056(4) 0.0019(4)
    O5 0.0273(5) 0.0219(4) 0.0191(4) 0.0002(3) 0.0088(3) 0.0033(3)
    O6 0.0222(5) 0.0231(5) 0.0284(5) 0.0053(4) 0.0053(4) 0.0076(4)
    N1 0.0245(6) 0.0258(6) 0.0255(6) 0.0037(4) 0.0105(5) 0.0084(4)
    N2 0.0263(6) 0.0246(6) 0.0273(6) 0.0024(4) 0.0121(5) 0.0035(5)
    C1 0.0248(6) 0.0194(6) 0.0256(6) 0.0021(5) 0.0058(5) 0.0040(5)
    C2 0.0252(7) 0.0271(7) 0.0417(8) 0.0041(5) 0.0104(6) 0.0089(6)
    C3 0.0258(7) 0.0292(7) 0.0430(8) 0.0060(6) 0.0028(6) 0.0076(6)
    C4 0.0342(7) 0.0222(6) 0.0264(7) 0.0051(5) -0.0012(5) 0.0064(5)
    C5 0.0296(7) 0.0203(6) 0.0211(6) 0.0006(5) 0.0038(5) 0.0030(5)
    C6 0.0227(6) 0.0184(6) 0.0199(6) 0.0008(5) 0.0030(5) 0.0012(5)
    C7 0.0222(6) 0.0203(6) 0.0168(6) 0.0003(5) 0.0048(5) 0.0022(5)
    C8 0.0242(6) 0.0208(6) 0.0177(6) 0.0007(5) 0.0062(5) 0.0013(5)
    C9 0.0219(7) 0.0384(8) 0.0309(7) -0.0031(6) 0.0012(5) 0.0097(6)
    C10 0.0292(8) 0.0405(9) 0.0497(10) -0.0086(7) 0.0063(7) -0.0099(7)
    C11 0.0370(7) 0.0313(7) 0.0189(6) 0.0080(6) 0.0109(5) 0.0091(5)
    C12 0.0458(9) 0.0385(8) 0.0258(7) 0.0144(7) 0.0183(6) 0.0112(6)
    C13 0.0264(7) 0.0205(6) 0.0307(7) 0.0026(5) 0.0096(5) 0.0075(5)
    C14 0.0270(7) 0.0260(7) 0.0507(9) 0.0022(5) 0.0166(6) 0.0062(6)
    C15 0.0245(7) 0.0268(7) 0.0599(10) -0.0023(6) 0.0109(7) 0.0037(7)
    C16 0.0303(7) 0.0208(6) 0.0422(8) -0.0020(5) 0.0036(6) 0.0002(6)
    C17 0.0272(7) 0.0213(6) 0.0319(7) 0.0032(5) 0.0070(5) 0.0053(5)
    C18 0.0229(6) 0.0199(6) 0.0269(6) 0.0031(5) 0.0066(5) 0.0079(5)
    C19 0.0225(6) 0.0210(6) 0.0198(6) 0.0034(5) 0.0060(5) 0.0058(5)
    C20 0.0241(6) 0.0236(6) 0.0189(6) 0.0049(5) 0.0065(5) 0.0076(5)
    C21 0.0411(8) 0.0278(7) 0.0224(6) -0.0042(6) 0.0136(6) -0.0016(5)
    C22 0.0753(12) 0.0366(9) 0.0373(9) -0.0098(8) 0.0369(9) -0.0035(7)
    C23 0.0218(7) 0.0320(7) 0.0373(8) 0.0046(5) 0.0028(6) 0.0053(6)
    C24 0.0309(8) 0.0417(9) 0.0378(8) 0.0095(6) 0.0021(6) 0.0152(7)
loop_
    _geom_bond_atom_site_label_1
    _geom_bond_atom_site_label_2
    _geom_bond_site_symmetry_2
    _geom_bond_distance
    _geom_bond_publ_flag
    F1 C4 . 1.3667(16) ?
    F2 C16 . 1.3631(16) ?
    O1 C8 . 1.2233(16) ?
    O2 C7 . 1.4054(15) ?
    O2 C9 . 1.4467(16) ?
    O3 C7 . 1.4041(14) ?
    O3 C11 . 1.4378(15) ?
    O4 C20 . 1.2231(16) ?
    O5 C19 . 1.4021(15) ?
    O5 C21 . 1.4387(15) ?
    O6 C19 . 1.4080(15) ?
    O6 C23 . 1.4477(16) ?
    N1 C8 . 1.3514(17) ?
    N1 C1 . 1.4093(17) ?
    N1 H1 . 0.850(19) ?
    N2 C20 . 1.3513(17) ?
    N2 C13 . 1.4074(18) ?
    N2 H2 . 0.868(19) ?
    C1 C2 . 1.3816(19) ?
    C1 C6 . 1.3892(18) ?
    C2 C3 . 1.397(2) ?
    C2 H2A . 0.9500 ?
    C3 C4 . 1.374(2) ?
    C3 H3 . 0.9500 ?
    C4 C5 . 1.388(2) ?
    C5 C6 . 1.3862(18) ?
    C5 H5 . 0.9500 ?
    C6 C7 . 1.5109(17) ?
    C7 C8 . 1.5638(17) ?
    C9 C10 . 1.494(2) ?
    C9 H9A . 0.9900 ?
    C9 H9B . 0.9900 ?
    C10 H10A . 0.9800 ?
    C10 H10B . 0.9800 ?
    C10 H10C . 0.9800 ?
    C11 C12 . 1.5065(19) ?
    C11 H11A . 0.9900 ?
    C11 H11B . 0.9900 ?
    C12 H12A . 0.9800 ?
    C12 H12B . 0.9800 ?
    C12 H12C . 0.9800 ?
    C13 C14 . 1.3806(19) ?
    C13 C18 . 1.3920(18) ?
    C14 C15 . 1.387(2) ?
    C14 H14 . 0.9500 ?
    C15 C16 . 1.378(2) ?
    C15 H15 . 0.9500 ?
    C16 C17 . 1.389(2) ?
    C17 C18 . 1.3858(19) ?
    C17 H17 . 0.9500 ?
    C18 C19 . 1.5143(17) ?
    C19 C20 . 1.5645(17) ?
    C21 C22 . 1.501(2) ?
    C21 H21A . 0.9900 ?
    C21 H21B . 0.9900 ?
    C22 H22A . 0.9800 ?
    C22 H22B . 0.9800 ?
    C22 H22C . 0.9800 ?
    C23 C24 . 1.494(2) ?
    C23 H23A . 0.9900 ?
    C23 H23B . 0.9900 ?
    C24 H24A . 0.9800 ?
    C24 H24B . 0.9800 ?
    C24 H24C . 0.9800 ?
loop_
    _geom_angle_atom_site_label_1
    _geom_angle_atom_site_label_2
    _geom_angle_atom_site_label_3
    _geom_angle_site_symmetry_1
    _geom_angle_site_symmetry_3
    _geom_angle
    _geom_angle_publ_flag
    C7 O2 C9 . . 115.97(10) ?
    C7 O3 C11 . . 116.02(10) ?
    C19 O5 C21 . . 115.78(10) ?
    C19 O6 C23 . . 115.62(10) ?
    C8 N1 C1 . . 111.67(11) ?
    C8 N1 H1 . . 124.2(12) ?
    C1 N1 H1 . . 124.0(12) ?
    C20 N2 C13 . . 111.84(11) ?
    C20 N2 H2 . . 122.1(12) ?
    C13 N2 H2 . . 125.4(12) ?
    C2 C1 C6 . . 122.39(13) ?
    C2 C1 N1 . . 127.41(12) ?
    C6 C1 N1 . . 110.20(11) ?
    C1 C2 C3 . . 117.46(13) ?
    C1 C2 H2A . . 121.3 ?
    C3 C2 H2A . . 121.3 ?
    C4 C3 C2 . . 119.40(13) ?
    C4 C3 H3 . . 120.3 ?
    C2 C3 H3 . . 120.3 ?
    F1 C4 C3 . . 118.38(13) ?
    F1 C4 C5 . . 117.76(13) ?
    C3 C4 C5 . . 123.85(13) ?
    C6 C5 C4 . . 116.34(13) ?
    C6 C5 H5 . . 121.8 ?
    C4 C5 H5 . . 121.8 ?
    C5 C6 C1 . . 120.55(12) ?
    C5 C6 C7 . . 130.95(12) ?
    C1 C6 C7 . . 108.46(11) ?
    O3 C7 O2 . . 113.26(10) ?
    O3 C7 C6 . . 116.93(10) ?
    O2 C7 C6 . . 107.15(10) ?
    O3 C7 C8 . . 103.67(9) ?
    O2 C7 C8 . . 113.47(10) ?
    C6 C7 C8 . . 101.94(10) ?
    O1 C8 N1 . . 126.69(12) ?
    O1 C8 C7 . . 125.62(11) ?
    N1 C8 C7 . . 107.67(10) ?
    O2 C9 C10 . . 107.04(12) ?
    O2 C9 H9A . . 110.3 ?
    C10 C9 H9A . . 110.3 ?
    O2 C9 H9B . . 110.3 ?
    C10 C9 H9B . . 110.3 ?
    H9A C9 H9B . . 108.6 ?
    C9 C10 H10A . . 109.5 ?
    C9 C10 H10B . . 109.5 ?
    H10A C10 H10B . . 109.5 ?
    C9 C10 H10C . . 109.5 ?
    H10A C10 H10C . . 109.5 ?
    H10B C10 H10C . . 109.5 ?
    O3 C11 C12 . . 107.09(11) ?
    O3 C11 H11A . . 110.3 ?
    C12 C11 H11A . . 110.3 ?
    O3 C11 H11B . . 110.3 ?
    C12 C11 H11B . . 110.3 ?
    H11A C11 H11B . . 108.6 ?
    C11 C12 H12A . . 109.5 ?
    C11 C12 H12B . . 109.5 ?
    H12A C12 H12B . . 109.5 ?
    C11 C12 H12C . . 109.5 ?
    H12A C12 H12C . . 109.5 ?
    H12B C12 H12C . . 109.5 ?
    C14 C13 C18 . . 122.18(13) ?
    C14 C13 N2 . . 127.65(13) ?
    C18 C13 N2 . . 110.17(11) ?
    C13 C14 C15 . . 117.98(14) ?
    C13 C14 H14 . . 121.0 ?
    C15 C14 H14 . . 121.0 ?
    C16 C15 C14 . . 119.40(13) ?
    C16 C15 H15 . . 120.3 ?
    C14 C15 H15 . . 120.3 ?
    F2 C16 C15 . . 118.37(13) ?
    F2 C16 C17 . . 118.15(13) ?
    C15 C16 C17 . . 123.48(14) ?
    C18 C17 C16 . . 116.68(13) ?
    C18 C17 H17 . . 121.7 ?
    C16 C17 H17 . . 121.7 ?
    C17 C18 C13 . . 120.27(12) ?
    C17 C18 C19 . . 131.42(12) ?
    C13 C18 C19 . . 108.30(11) ?
    O5 C19 O6 . . 113.37(10) ?
    O5 C19 C18 . . 116.90(10) ?
    O6 C19 C18 . . 107.38(10) ?
    O5 C19 C20 . . 103.75(9) ?
    O6 C19 C20 . . 113.04(10) ?
    C18 C19 C20 . . 101.92(10) ?
    O4 C20 N2 . . 126.88(12) ?
    O4 C20 C19 . . 125.53(11) ?
    N2 C20 C19 . . 107.57(11) ?
    O5 C21 C22 . . 107.26(11) ?
    O5 C21 H21A . . 110.3 ?
    C22 C21 H21A . . 110.3 ?
    O5 C21 H21B . . 110.3 ?
    C22 C21 H21B . . 110.3 ?
    H21A C21 H21B . . 108.5 ?
    C21 C22 H22A . . 109.5 ?
    C21 C22 H22B . . 109.5 ?
    H22A C22 H22B . . 109.5 ?
    C21 C22 H22C . . 109.5 ?
    H22A C22 H22C . . 109.5 ?
    H22B C22 H22C . . 109.5 ?
    O6 C23 C24 . . 107.58(12) ?
    O6 C23 H23A . . 110.2 ?
    C24 C23 H23A . . 110.2 ?
    O6 C23 H23B . . 110.2 ?
    C24 C23 H23B . . 110.2 ?
    H23A C23 H23B . . 108.5 ?
    C23 C24 H24A . . 109.5 ?
    C23 C24 H24B . . 109.5 ?
    H24A C24 H24B . . 109.5 ?
    C23 C24 H24C . . 109.5 ?
    H24A C24 H24C . . 109.5 ?
    H24B C24 H24C . . 109.5 ?
loop_
    _geom_torsion_atom_site_label_1
    _geom_torsion_atom_site_label_2
    _geom_torsion_atom_site_label_3
    _geom_torsion_atom_site_label_4
    _geom_torsion_site_symmetry_1
    _geom_torsion_site_symmetry_2
    _geom_torsion_site_symmetry_3
    _geom_torsion_site_symmetry_4
    _geom_torsion
    _geom_torsion_publ_flag
    C8 N1 C1 C2 . . . . 179.41(13) ?
    C8 N1 C1 C6 . . . . -1.50(15) ?
    C6 C1 C2 C3 . . . . -0.6(2) ?
    N1 C1 C2 C3 . . . . 178.38(13) ?
    C1 C2 C3 C4 . . . . -0.2(2) ?
    C2 C3 C4 F1 . . . . -178.54(13) ?
    C2 C3 C4 C5 . . . . 0.6(2) ?
    F1 C4 C5 C6 . . . . 179.04(11) ?
    C3 C4 C5 C6 . . . . -0.1(2) ?
    C4 C5 C6 C1 . . . . -0.75(18) ?
    C4 C5 C6 C7 . . . . -177.98(12) ?
    C2 C1 C6 C5 . . . . 1.1(2) ?
    N1 C1 C6 C5 . . . . -178.01(11) ?
    C2 C1 C6 C7 . . . . 178.93(12) ?
    N1 C1 C6 C7 . . . . -0.22(14) ?
    C11 O3 C7 O2 . . . . -62.62(14) ?
    C11 O3 C7 C6 . . . . 62.73(14) ?
    C11 O3 C7 C8 . . . . 173.97(10) ?
    C9 O2 C7 O3 . . . . -50.93(14) ?
    C9 O2 C7 C6 . . . . 178.63(10) ?
    C9 O2 C7 C8 . . . . 66.91(14) ?
    C5 C6 C7 O3 . . . . -68.73(17) ?
    C1 C6 C7 O3 . . . . 113.78(12) ?
    C5 C6 C7 O2 . . . . 59.62(17) ?
    C1 C6 C7 O2 . . . . -117.87(11) ?
    C5 C6 C7 C8 . . . . 179.04(13) ?
    C1 C6 C7 C8 . . . . 1.55(13) ?
    C1 N1 C8 O1 . . . . -176.06(12) ?
    C1 N1 C8 C7 . . . . 2.48(14) ?
    O3 C7 C8 O1 . . . . 54.27(15) ?
    O2 C7 C8 O1 . . . . -69.00(16) ?
    C6 C7 C8 O1 . . . . 176.13(12) ?
    O3 C7 C8 N1 . . . . -124.28(11) ?
    O2 C7 C8 N1 . . . . 112.44(12) ?
    C6 C7 C8 N1 . . . . -2.42(13) ?
    C7 O2 C9 C10 . . . . 177.52(12) ?
    C7 O3 C11 C12 . . . . 164.91(11) ?
    C20 N2 C13 C14 . . . . -176.79(14) ?
    C20 N2 C13 C18 . . . . 2.93(15) ?
    C18 C13 C14 C15 . . . . -0.2(2) ?
    N2 C13 C14 C15 . . . . 179.54(14) ?
    C13 C14 C15 C16 . . . . 0.8(2) ?
    C14 C15 C16 F2 . . . . 179.01(14) ?
    C14 C15 C16 C17 . . . . -0.5(2) ?
    F2 C16 C17 C18 . . . . 179.93(12) ?
    C15 C16 C17 C18 . . . . -0.6(2) ?
    C16 C17 C18 C13 . . . . 1.27(19) ?
    C16 C17 C18 C19 . . . . -179.51(13) ?
    C14 C13 C18 C17 . . . . -0.9(2) ?
    N2 C13 C18 C17 . . . . 179.32(12) ?
    C14 C13 C18 C19 . . . . 179.68(13) ?
    N2 C13 C18 C19 . . . . -0.06(14) ?
    C21 O5 C19 O6 . . . . 63.57(14) ?
    C21 O5 C19 C18 . . . . -62.18(15) ?
    C21 O5 C19 C20 . . . . -173.44(10) ?
    C23 O6 C19 O5 . . . . 50.91(14) ?
    C23 O6 C19 C18 . . . . -178.41(11) ?
    C23 O6 C19 C20 . . . . -66.80(14) ?
    C17 C18 C19 O5 . . . . 66.09(18) ?
    C13 C18 C19 O5 . . . . -114.61(12) ?
    C17 C18 C19 O6 . . . . -62.58(17) ?
    C13 C18 C19 O6 . . . . 116.72(11) ?
    C17 C18 C19 C20 . . . . 178.39(13) ?
    C13 C18 C19 C20 . . . . -2.31(13) ?
    C13 N2 C20 O4 . . . . 174.25(12) ?
    C13 N2 C20 C19 . . . . -4.36(14) ?
    O5 C19 C20 O4 . . . . -52.78(15) ?
    O6 C19 C20 O4 . . . . 70.43(15) ?
    C18 C19 C20 O4 . . . . -174.63(12) ?
    O5 C19 C20 N2 . . . . 125.86(11) ?
    O6 C19 C20 N2 . . . . -110.93(12) ?
    C18 C19 C20 N2 . . . . 4.01(12) ?
    C19 O5 C21 C22 . . . . -166.65(13) ?
    C19 O6 C23 C24 . . . . 178.89(11) ?
loop_
    _geom_hbond_atom_site_label_D
    _geom_hbond_atom_site_label_H
    _geom_hbond_atom_site_label_A
    _geom_hbond_site_symmetry_A
    _geom_hbond_distance_DH
    _geom_hbond_distance_HA
    _geom_hbond_distance_DA
    _geom_hbond_angle_DHA
    N1 H1 O4 . 0.85(2) 2.30(2) 3.010(2) 142(2)
    N1 H1 O1 2_766 0.85(2) 2.34(2) 3.0430(10)
                                            141(2)
    N2 H2 O1 1_455 0.87(2) 2.28(2) 3.002(2) 140(2)
    N2 H2 O4 2_666 0.87(2) 2.33(2) 3.057(2) 142(2)
