# Supplementary material for: 3,3-Dieth­oxy-5-fluoro-2,3-dihydro-1H-indol-2-one
Source: Acta Crystallogr Sect E Struct Rep Online. 2012 Jan 21;68(Pt 2):o487. doi: 10.1107/S1600536812001857 (PMC3275234; doi:10.1107/S1600536812001857)
Supplement: Supplementary file 2 [file e-68-0o487-Isup2.hkl]

# 
# h,k,l, Fc-squared, Fo-squared, sigma(Fo-squared) and status flag 
# 
data_I
_shelx_title '  P-1' 
_shelx_refln_list_code          4 
_shelx_F_calc_maximum      117.93 
_exptl_crystal_F_000       504.00 
_reflns_d_resolution_high  0.8008 
 
loop_ 
 _symmetry_equiv_pos_as_xyz 
 'x, y, z' 
 '-x, -y, -z' 
 
_cell_length_a     9.3218 
_cell_length_b     9.4320 
_cell_length_c    14.1544 
_cell_angle_alpha 100.475 
_cell_angle_beta  104.453 
_cell_angle_gamma  90.238 
 
_shelx_F_squared_multiplier     1.000 
 
loop_ 
 _refln_index_h 
 _refln_index_k 
 _refln_index_l 
 _refln_F_squared_calc 
 _refln_F_squared_meas 
 _refln_F_squared_sigma 
 _refln_observed_status 
   1   0   0        2.00        2.19      0.25 o 
   2   0   0     1378.25     1139.12     68.53 o 
   3   0   0        1.28        1.80      0.52 o 
   4   0   0    13354.59    13437.02     33.54 o 
   5   0   0       35.97       30.68      2.89 o 
   6   0   0      196.58      241.70      8.86 o 
   7   0   0        0.79       -0.29      0.83 o 
   8   0   0      474.45      497.72     11.00 o 
   9   0   0        0.09        0.61      0.86 o 
  10   0   0       89.73       85.25      4.03 o 
 -10   1   0       44.16       37.65      3.71 o 
  -9   1   0       63.89       58.50      3.41 o 
  -8   1   0      159.43      162.29      6.06 o 
  -7   1   0       55.97       57.98      2.49 o 
  -6   1   0      365.12      369.32     10.74 o 
  -5   1   0       55.55       57.09      3.82 o 
  -4   1   0      192.61      192.49      3.29 o 
  -3   1   0        0.06        0.59      0.33 o 
  -2   1   0      333.64      288.04      5.00 o 
  -1   1   0      457.73      345.28      2.15 o 
   0   1   0     1610.32     1283.59      6.47 o 
   1   1   0      837.54      686.48      5.47 o 
   2   1   0      647.60      582.34      5.90 o 
   3   1   0      281.36      250.77      2.89 o 
   4   1   0      540.10      530.22     10.29 o 
   5   1   0      244.73      254.69      8.28 o 
   6   1   0      339.20      341.86     10.87 o 
   7   1   0        9.86       10.52      1.16 o 
   8   1   0        3.34        0.30      0.78 o 
   9   1   0       50.37       40.23      1.92 o 
  10   1   0       60.95       65.80      2.76 o 
 -10   2   0        0.04       -1.35      1.35 o 
  -9   2   0      163.94      157.44      5.46 o 
  -8   2   0      465.24      461.71      9.06 o 
  -7   2   0       11.89       13.98      1.57 o 
  -6   2   0      178.86      214.66      8.05 o 
  -5   2   0       64.77       78.19      3.15 o 
  -4   2   0      162.14      190.34      3.20 o 
  -3   2   0      165.51      153.81      2.75 o 
  -2   2   0       11.67       12.81      0.51 o 
  -1   2   0     4107.20     3608.16      5.78 o 
   0   2   0     1391.74     1240.04      9.20 o 
   1   2   0     4629.82     4058.39     11.40 o 
   2   2   0     2343.45     2275.26     17.30 o 
   3   2   0      505.93      468.94      5.35 o 
   4   2   0      651.92      655.51      7.10 o 
   5   2   0      717.29      716.19     14.25 o 
   6   2   0       60.12       54.63      4.58 o 
   7   2   0      211.12      197.54      5.21 o 
   8   2   0        9.24        9.42      1.29 o 
   9   2   0      343.02      337.21      6.86 o 
  10   2   0       22.74       23.60      1.35 o 
 -10   3   0        0.11        1.08      1.16 o 
  -9   3   0      132.73      142.32      4.00 o 
  -8   3   0      889.84      915.52     13.84 o 
  -7   3   0       11.84       15.51      2.04 o 
  -6   3   0       40.63       41.13      2.73 o 
  -5   3   0       87.31       79.93      3.19 o 
  -4   3   0      257.33      224.62      4.63 o 
  -3   3   0      719.06      683.49      4.91 o 
  -2   3   0      113.27       78.04      1.13 o 
  -1   3   0      134.23      124.52      3.60 o 
   0   3   0      507.49      476.20      7.30 o 
   1   3   0       93.17       71.14      1.73 o 
   2   3   0      149.73      121.57      2.74 o 
   3   3   0      529.47      541.24      6.50 o 
   4   3   0     1021.38     1068.90     13.24 o 
   5   3   0        8.61        9.25      1.88 o 
   6   3   0       19.24       16.04      1.53 o 
   7   3   0      162.72      145.45      3.72 o 
   8   3   0        6.71        5.17      1.06 o 
   9   3   0        5.85        5.77      1.11 o 
  10   3   0        0.82        0.38      0.77 o 
 -10   4   0       12.72       10.22      1.91 o 
  -9   4   0        0.00        0.22      0.82 o 
  -8   4   0      393.97      413.72     13.22 o 
  -7   4   0      756.04      751.12     12.44 o 
  -6   4   0      189.71      203.97      4.96 o 
  -5   4   0      133.19      128.15      6.58 o 
  -4   4   0       27.11       33.77      3.16 o 
  -3   4   0      366.32      383.41     31.93 o 
  -2   4   0      208.03      218.44      5.56 o 
  -1   4   0      182.70      183.95      5.28 o 
   0   4   0       69.03       69.40      3.35 o 
   1   4   0      703.15      648.15     10.49 o 
   2   4   0       19.32       32.02      1.55 o 
   3   4   0     1062.55     1007.00      9.69 o 
   4   4   0       63.49       67.16      2.83 o 
   5   4   0       22.78       24.45      2.08 o 
   6   4   0      454.34      460.82      7.16 o 
   7   4   0      160.52      174.91      4.60 o 
   8   4   0      167.57      174.50      5.89 o 
   9   4   0        5.67        8.56      1.36 o 
  10   4   0       22.96       27.93      2.25 o 
 -10   5   0       11.35        9.03      1.39 o 
  -9   5   0      228.56      242.92      7.15 o 
  -8   5   0      109.87      121.96      8.15 o 
  -7   5   0       30.18       33.07      2.83 o 
  -6   5   0      127.91      119.01      3.92 o 
  -5   5   0      719.33      696.42     13.06 o 
  -4   5   0     1268.40     1317.11     20.84 o 
  -3   5   0      947.95      926.58     10.02 o 
  -2   5   0      211.95      217.71      6.51 o 
  -1   5   0       44.69       38.82      2.93 o 
   0   5   0      353.24      354.93      8.78 o 
   1   5   0        9.08        5.15      1.29 o 
   2   5   0       28.58       25.05      2.63 o 
   3   5   0        8.61       13.74      2.13 o 
   4   5   0      364.77      390.40     10.45 o 
   5   5   0       18.39       18.17      1.86 o 
   6   5   0       14.27       16.16      1.59 o 
   7   5   0        1.55        2.64      0.91 o 
   8   5   0       30.89       32.95      2.54 o 
   9   5   0       25.81       25.03      1.76 o 
  -9   6   0       19.45       20.33      1.26 o 
  -8   6   0      136.18      133.11      6.66 o 
  -7   6   0      565.27      560.05     24.20 o 
  -6   6   0       36.09       39.61      4.00 o 
  -5   6   0        1.73        4.72      1.21 o 
  -4   6   0       14.09       18.65      1.56 o 
  -3   6   0      524.01      530.83     13.64 o 
  -2   6   0      147.32      148.45      6.21 o 
  -1   6   0        0.79        2.69      1.25 o 
   0   6   0       27.25       22.84      2.78 o 
   1   6   0      941.43     1015.23     17.32 o 
   2   6   0      100.90       94.42      5.49 o 
   3   6   0        4.21        4.94      1.68 o 
   4   6   0       27.42       37.17      5.73 o 
   5   6   0      510.27      506.10     14.08 o 
   6   6   0      140.41      133.19      7.47 o 
   7   6   0       95.22       95.45      6.09 o 
   8   6   0      192.48      187.20      5.06 o 
   9   6   0        6.45        6.74      0.83 o 
  -9   7   0       63.35       60.27      3.25 o 
  -8   7   0        5.10        6.07      1.72 o 
  -7   7   0       19.10       18.20      2.94 o 
  -6   7   0        0.26        0.20      1.32 o 
  -5   7   0       59.81       57.94      4.63 o 
  -4   7   0        1.05        2.29      0.85 o 
  -3   7   0      183.00      198.16      7.86 o 
  -2   7   0       31.78       38.52      2.60 o 
  -1   7   0       24.56       23.42      2.11 o 
   0   7   0      468.67      498.20     13.66 o 
   1   7   0      142.62      154.47      5.21 o 
   2   7   0       30.68       30.48      1.90 o 
   3   7   0      243.43      243.57      5.22 o 
   4   7   0      213.14      215.87      8.49 o 
   5   7   0       79.01       87.74      5.70 o 
   6   7   0        9.00        5.80      1.28 o 
   7   7   0      101.66       99.56      3.76 o 
   8   7   0        2.87        2.36      0.68 o 
  -8   8   0        0.25        0.19      0.89 o 
  -7   8   0       56.14       62.26      4.37 o 
  -6   8   0        3.66        3.88      1.59 o 
  -5   8   0        2.83        4.55      3.04 o 
  -4   8   0       47.16       42.93      2.79 o 
  -3   8   0       82.18       70.92      3.62 o 
  -2   8   0      163.10      169.06      8.18 o 
  -1   8   0       69.53       85.02      5.89 o 
   0   8   0       14.52        9.05      2.15 o 
   1   8   0      147.49      154.62      7.73 o 
   2   8   0       27.62       26.97      3.26 o 
   3   8   0       83.57       77.96      3.57 o 
   4   8   0       29.40       30.51      3.29 o 
   5   8   0        1.89        0.66      0.81 o 
   6   8   0       15.81       12.24      1.08 o 
   7   8   0       10.20        8.51      0.93 o 
  -7   9   0       27.61       21.17      2.09 o 
  -6   9   0       53.26       51.55      3.80 o 
  -5   9   0       46.95       48.67      2.95 o 
  -4   9   0      138.88      134.57      4.40 o 
  -3   9   0      188.31      201.88      5.68 o 
  -2   9   0        1.21        3.77      1.90 o 
  -1   9   0       33.82       30.65      2.60 o 
   0   9   0      306.86      309.41      7.97 o 
   1   9   0       49.10       49.19      3.26 o 
   2   9   0       62.82       59.97      4.63 o 
   3   9   0      215.79      207.98      6.95 o 
   4   9   0       16.74       15.64      1.66 o 
   5   9   0       57.96       55.49      2.47 o 
   6   9   0       18.48       16.24      1.50 o 
  -5  10   0      147.70      117.78      4.60 o 
  -4  10   0       34.06       32.96      2.74 o 
  -3  10   0       24.73       22.75      2.69 o 
  -2  10   0       75.85       83.71      5.27 o 
  -1  10   0      378.84      397.47      7.83 o 
   0  10   0      253.16      252.45      6.53 o 
   1  10   0        0.47       -0.73      1.09 o 
   2  10   0       94.52       94.92      4.18 o 
   3  10   0       59.79       54.37      5.03 o 
   4  10   0        0.64        1.29      0.93 o 
  -3  11   0       11.08       13.28      1.65 o 
  -2  11   0       10.70        7.65      1.45 o 
  -1  11   0       21.50       21.35      2.29 o 
   0  11   0        1.79        3.86      0.79 o 
   1  11   0        0.13        1.02      0.62 o 
   2  11   0        4.40        5.63      1.18 o 
  -3 -11   1       23.33       27.74      2.14 o 
  -2 -11   1        0.17        1.03      0.53 o 
  -1 -11   1      311.48      310.09     14.92 o 
   0 -11   1       25.14       25.01      1.67 o 
   1 -11   1      121.95      132.20      5.47 o 
   2 -11   1       22.51       29.73      2.57 o 
   3 -11   1      722.26      715.65     10.61 o 
  -5 -10   1        6.18        5.23      1.06 o 
  -4 -10   1        0.48        1.79      0.91 o 
  -3 -10   1       77.24       73.48      4.86 o 
  -2 -10   1       18.04       18.43      1.96 o 
  -1 -10   1        0.65        1.44      0.92 o 
   0 -10   1       23.95       25.67      2.21 o 
   1 -10   1        0.72        0.81      0.89 o 
   2 -10   1       16.72       16.12      2.54 o 
   3 -10   1       17.87       17.88      2.48 o 
   4 -10   1      214.71      182.64     15.57 o 
   5 -10   1        3.96        3.76      1.08 o 
  -6  -9   1        1.73        0.50      0.75 o 
  -5  -9   1        9.59       10.06      1.24 o 
  -4  -9   1       40.03       35.75      2.86 o 
  -3  -9   1       42.19       36.08      1.98 o 
  -2  -9   1        3.84        5.15      1.33 o 
  -1  -9   1      503.95      515.73     10.22 o 
   0  -9   1       46.95       46.96      5.25 o 
   1  -9   1        2.51        2.28      1.20 o 
   2  -9   1      102.91      109.23      6.62 o 
   3  -9   1      227.73      228.52      9.16 o 
   4  -9   1        1.30        3.53      1.63 o 
   5  -9   1      396.32      391.44      9.28 o 
   6  -9   1        4.91        3.72      1.36 o 
   7  -9   1        5.67        5.29      1.20 o 
  -7  -8   1       69.67       60.95      5.84 o 
  -6  -8   1       10.10       11.49      1.07 o 
  -5  -8   1      156.42      164.59      5.34 o 
  -4  -8   1       50.74       45.74      3.02 o 
  -3  -8   1        0.14       -0.14      1.43 o 
  -2  -8   1       51.31       48.54      2.89 o 
  -1  -8   1       30.84       36.18      3.80 o 
   0  -8   1        1.25        0.98      2.57 o 
   1  -8   1       69.34       61.26      3.40 o 
   2  -8   1      131.07      109.47      6.71 o 
   3  -8   1        0.75       -0.73      1.31 o 
   4  -8   1      152.24      153.71      5.00 o 
   5  -8   1       10.16       10.09      1.50 o 
   6  -8   1      122.64      115.58      6.49 o 
   7  -8   1        4.49        5.14      1.62 o 
   8  -8   1       10.60       10.22      1.60 o 
  -8  -7   1       64.68       67.94      2.66 o 
  -7  -7   1       10.54        9.50      1.40 o 
  -6  -7   1        3.26        2.94      1.63 o 
  -5  -7   1      896.53      931.46     10.77 o 
  -4  -7   1      334.79      323.28     10.77 o 
  -3  -7   1      437.91      460.06      7.05 o 
  -2  -7   1      102.28       95.39      3.22 o 
  -1  -7   1      136.62      157.64      6.26 o 
   0  -7   1      109.59      124.21      4.62 o 
   1  -7   1        0.68        1.07      1.08 o 
   2  -7   1       34.67       45.96      2.81 o 
   3  -7   1       11.25       12.64      1.85 o 
   4  -7   1        1.05        1.05      0.74 o 
   5  -7   1      177.17      175.81      5.24 o 
   6  -7   1       28.21       24.44      2.99 o 
   7  -7   1       93.01       99.36      6.19 o 
   8  -7   1        0.82        1.77      1.26 o 
   9  -7   1       35.20       34.51      2.41 o 
  -9  -6   1       78.70       74.76      4.93 o 
  -8  -6   1        0.50        1.24      0.89 o 
  -7  -6   1       14.45       16.17      2.78 o 
  -6  -6   1      241.12      230.67     17.22 o 
  -5  -6   1       49.42       65.10      5.06 o 
  -4  -6   1        0.02        1.13      1.11 o 
  -3  -6   1      160.12      173.41      7.39 o 
  -2  -6   1      362.39      348.30     10.25 o 
  -1  -6   1       15.41       17.85      2.40 o 
   0  -6   1       63.96       69.71      4.51 o 
   1  -6   1      136.65      159.70      6.57 o 
   2  -6   1      284.39      285.17      8.51 o 
   3  -6   1      241.61      248.87      9.34 o 
   4  -6   1      106.08      124.20      3.62 o 
   5  -6   1      114.70      105.74      4.95 o 
   6  -6   1        9.89        8.10      2.16 o 
   7  -6   1      309.21      308.23     14.08 o 
   8  -6   1       25.93       23.45      5.04 o 
   9  -6   1        0.11        0.42      0.83 o 
  -9  -5   1       55.95       58.06      3.33 o 
  -8  -5   1      214.90      232.80      6.52 o 
  -7  -5   1       68.93       68.79      2.92 o 
  -6  -5   1        0.07        0.61      0.98 o 
  -5  -5   1       11.84       10.88      1.24 o 
  -4  -5   1      372.79      399.75     10.19 o 
  -3  -5   1      334.25      341.60      9.22 o 
  -2  -5   1      330.51      318.19      8.60 o 
  -1  -5   1      356.53      330.14      8.60 o 
   0  -5   1      220.56      213.16      6.82 o 
   1  -5   1       13.61       12.74      1.80 o 
   2  -5   1       63.96       70.38      3.79 o 
   3  -5   1        0.55        0.63      0.82 o 
   4  -5   1      216.79      233.82      8.82 o 
   5  -5   1       54.65       53.71      3.09 o 
   6  -5   1      193.71      197.17      4.94 o 
   7  -5   1      142.60      146.83      5.58 o 
   8  -5   1      212.26      219.38      9.82 o 
   9  -5   1        0.17        0.95      0.64 o 
 -10  -4   1       20.51       18.57      2.07 o 
  -9  -4   1       29.66       29.74      1.78 o 
  -8  -4   1       81.95       80.18      3.14 o 
  -7  -4   1       19.86       28.64      2.03 o 
  -6  -4   1       64.18       59.45      2.47 o 
  -5  -4   1       14.62       14.20      2.25 o 
  -4  -4   1       19.71       19.27      1.53 o 
  -3  -4   1      328.91      345.56      5.60 o 
  -2  -4   1      758.06      775.89     16.20 o 
  -1  -4   1     1026.35     1113.78     13.47 o 
   0  -4   1        2.61        1.76      0.78 o 
   1  -4   1     1283.66     1329.68     14.11 o 
   2  -4   1      676.11      713.31     10.07 o 
   3  -4   1      263.83      281.12      4.80 o 
   4  -4   1       11.89       22.56      2.57 o 
   5  -4   1      142.44      139.24      6.84 o 
   6  -4   1       56.94       48.81      2.51 o 
   7  -4   1        5.34        9.05      1.60 o 
   8  -4   1      100.47       94.59      4.54 o 
   9  -4   1       10.00       11.75      1.32 o 
  10  -4   1        2.81        2.05      1.16 o 
 -10  -3   1       20.93       23.10      1.62 o 
  -9  -3   1        0.89        2.68      0.90 o 
  -8  -3   1       93.81      111.20      3.77 o 
  -7  -3   1      124.47      115.40      3.07 o 
  -6  -3   1       73.27       72.57      2.44 o 
  -5  -3   1        5.49        2.64      1.30 o 
  -4  -3   1      148.95      169.30      3.87 o 
  -3  -3   1      751.71      758.79      9.01 o 
  -2  -3   1        0.61        3.53      0.61 o 
  -1  -3   1      189.87      192.63      3.71 o 
   0  -3   1      191.04      215.93      3.76 o 
   1  -3   1      161.04      172.87      3.21 o 
   2  -3   1      728.53      705.11      7.52 o 
   3  -3   1      505.88      539.33      6.55 o 
   4  -3   1      216.31      247.01      4.97 o 
   5  -3   1      210.07      204.83      5.15 o 
   6  -3   1       13.25       12.44      1.33 o 
   7  -3   1      203.85      210.27     14.96 o 
   8  -3   1        2.89        0.58      1.12 o 
   9  -3   1       17.25       15.33      1.49 o 
  10  -3   1       32.07       27.14      2.94 o 
 -10  -2   1        2.04        1.78      0.76 o 
  -9  -2   1      189.99      186.47      4.56 o 
  -8  -2   1      540.39      506.57      7.78 o 
  -7  -2   1      113.88      111.16      3.23 o 
  -6  -2   1      172.61      201.08      8.52 o 
  -5  -2   1      167.40      180.30      7.07 o 
  -4  -2   1      190.67      220.54      3.26 o 
  -3  -2   1        0.80        3.86      0.52 o 
  -2  -2   1       20.71       21.29      0.74 o 
  -1  -2   1     3747.81     3405.66      8.45 o 
   0  -2   1     1727.92     1580.37     12.10 o 
   1  -2   1     3720.03     3472.23     17.55 o 
   2  -2   1     2411.95     2322.94     10.21 o 
   3  -2   1      924.89      830.33      7.43 o 
   4  -2   1      205.50      199.45      4.38 o 
   5  -2   1      785.07      773.63     13.81 o 
   6  -2   1      192.97      181.67      7.58 o 
   7  -2   1       65.91       63.48      2.95 o 
   8  -2   1       25.68       21.80      1.86 o 
   9  -2   1      126.79      131.54      4.78 o 
  10  -2   1       38.16       42.02      3.73 o 
 -11  -1   1       14.34       14.76      1.36 o 
 -10  -1   1        0.43        2.35      1.32 o 
  -9  -1   1       32.62       29.10      2.01 o 
  -8  -1   1      175.59      176.87      4.85 o 
  -7  -1   1      239.85      252.97      4.39 o 
  -6  -1   1        6.18        8.55      1.97 o 
  -5  -1   1      106.20      102.73      4.42 o 
  -4  -1   1     1959.05     1887.81     14.44 o 
  -3  -1   1      180.62      178.65      2.24 o 
  -2  -1   1       71.37       54.75      1.05 o 
   0  -1   1     2950.47     2524.62     11.51 o 
   1  -1   1     1295.82     1112.41      7.34 o 
   2  -1   1     1099.83      950.80      4.48 o 
   3  -1   1      161.73      144.36      3.07 o 
   4  -1   1       11.54       11.01      1.64 o 
   5  -1   1      193.23      208.59      7.38 o 
   6  -1   1        0.06        0.95      1.05 o 
   7  -1   1        1.67        1.23      0.88 o 
   8  -1   1        3.57        0.51      0.80 o 
   9  -1   1       30.76       22.10      1.67 o 
  10  -1   1       72.19       75.67      5.48 o 
 -11   0   1        3.67        4.72      0.95 o 
 -10   0   1        2.18        0.68      0.84 o 
  -9   0   1        4.34        5.76      1.36 o 
  -8   0   1       33.72       25.91      1.93 o 
  -7   0   1        2.50        2.71      0.72 o 
  -6   0   1       56.93       56.89      4.31 o 
  -5   0   1       59.92       57.06      2.57 o 
  -4   0   1      865.08      886.35      8.54 o 
  -3   0   1       12.79       10.70      0.86 o 
  -2   0   1      998.79      935.35     13.09 o 
  -1   0   1        2.02        1.87      0.18 o 
   0   0   1      449.15      422.00      3.79 o 
   1   0   1       10.70        9.83      0.45 o 
   2   0   1     9197.95     8527.86     13.80 o 
   3   0   1        8.71        8.09      1.22 o 
   4   0   1       72.65       77.27      3.96 o 
   5   0   1       24.78       24.99      2.72 o 
   6   0   1      183.30      176.42      7.82 o 
   7   0   1        0.12        1.63      0.72 o 
   8   0   1      259.50      230.25      8.30 o 
   9   0   1        9.72        9.25      1.57 o 
  10   0   1       98.64      100.21      4.74 o 
 -11   1   1        6.59        6.23      0.83 o 
 -10   1   1       32.77       32.68      3.56 o 
  -9   1   1       14.42       13.98      1.77 o 
  -8   1   1        0.96        0.82      0.95 o 
  -7   1   1      223.88      238.98      5.32 o 
  -6   1   1      466.82      414.75     11.32 o 
  -5   1   1      813.28      815.92      9.31 o 
  -4   1   1     2497.07     2347.62     12.38 o 
  -3   1   1        6.43        7.33      0.98 o 
  -2   1   1      514.48      462.72      4.37 o 
   0   1   1     1737.87     1484.39      8.42 o 
   1   1   1      666.21      594.07      4.13 o 
   2   1   1     1260.69     1074.76      6.89 o 
   3   1   1       38.15       36.84      1.52 o 
   4   1   1       81.11       73.85      3.31 o 
   5   1   1      200.33      203.71      7.70 o 
   6   1   1       63.64       67.32      5.01 o 
   7   1   1        0.01        2.38      1.24 o 
   8   1   1        3.19        1.79      0.83 o 
   9   1   1       60.63       49.70      2.01 o 
  10   1   1       15.59       15.85      1.44 o 
 -11   2   1        3.58        5.13      0.76 o 
 -10   2   1        0.01        0.19      1.28 o 
  -9   2   1       77.52       73.99      3.75 o 
  -8   2   1      759.93      865.24     13.02 o 
  -7   2   1       52.35       61.53      3.36 o 
  -6   2   1      280.97      279.93      9.14 o 
  -5   2   1       33.55       42.33      1.80 o 
  -4   2   1     1472.00     1585.73      9.18 o 
  -3   2   1      880.00      840.16      5.62 o 
  -2   2   1     2223.64     1992.92      6.33 o 
  -1   2   1     1127.42     1049.37      8.58 o 
   0   2   1     1838.65     1740.88      9.19 o 
   2   2   1        0.01        0.87      0.42 o 
   3   2   1     1661.48     1752.50     20.58 o 
   4   2   1      241.07      275.73      5.04 o 
   5   2   1      488.39      532.15     12.73 o 
   6   2   1       37.63       37.51      2.66 o 
   7   2   1      185.72      182.43      3.64 o 
   8   2   1      203.20      175.25      4.33 o 
   9   2   1       21.76       20.48      1.52 o 
  10   2   1        5.88        4.07      0.84 o 
 -11   3   1       10.44       13.05      1.34 o 
 -10   3   1       10.18       10.05      2.12 o 
  -9   3   1       27.49       19.02      2.09 o 
  -8   3   1       81.56       98.27      4.66 o 
  -7   3   1      462.37      483.41      9.67 o 
  -6   3   1      669.54      668.61     10.52 o 
  -5   3   1      291.08      287.33      6.05 o 
  -4   3   1      301.30      335.44      4.17 o 
  -3   3   1     1011.79     1008.97      5.69 o 
  -2   3   1     2699.42     2479.98      9.19 o 
  -1   3   1        5.36        2.70      0.70 o 
   0   3   1        4.62        4.33      0.39 o 
   1   3   1     1079.69      966.62      6.66 o 
   2   3   1     5640.20     5332.36     26.62 o 
   3   3   1       98.70       98.84      2.98 o 
   4   3   1      229.74      217.19      5.36 o 
   5   3   1       19.02       17.63      2.60 o 
   6   3   1     1591.92     1546.55     20.59 o 
   7   3   1       43.45       42.68      2.32 o 
   8   3   1       57.81       55.62      3.02 o 
   9   3   1        0.17       -0.27      0.62 o 
  10   3   1       61.37       56.39      3.08 o 
 -10   4   1       18.99       17.15      2.38 o 
  -9   4   1       99.43      103.78      4.32 o 
  -8   4   1      203.91      206.27      6.56 o 
  -7   4   1      124.41      119.55      4.96 o 
  -6   4   1      556.58      592.62      8.39 o 
  -5   4   1       22.41       31.91      3.42 o 
  -4   4   1      624.82      599.53     12.89 o 
  -3   4   1       51.68       62.19      2.31 o 
  -2   4   1      799.96      789.45     10.81 o 
  -1   4   1      247.44      248.31      6.31 o 
   0   4   1      195.41      171.86      5.43 o 
   1   4   1      872.74      874.64     12.66 o 
   2   4   1      804.11      831.79      7.94 o 
   3   4   1       80.66       86.76      3.01 o 
   4   4   1       13.50       14.31      1.89 o 
   5   4   1      986.41      933.65     10.89 o 
   6   4   1      449.35      448.88      8.58 o 
   7   4   1      488.98      481.49      7.42 o 
   8   4   1       55.79       61.41      2.60 o 
   9   4   1        2.55        2.70      0.90 o 
  10   4   1       30.73       25.23      1.85 o 
 -10   5   1       12.10        8.80      1.04 o 
  -9   5   1      102.80       87.61      3.72 o 
  -8   5   1      759.77      790.69     12.69 o 
  -7   5   1      258.43      247.53      7.00 o 
  -6   5   1      195.05      202.77      6.92 o 
  -5   5   1       14.83       21.49      2.10 o 
  -4   5   1      861.94      900.08     17.23 o 
  -3   5   1       24.78       29.25      1.87 o 
  -2   5   1      121.76      124.52      5.06 o 
  -1   5   1       60.49       66.37      3.86 o 
   0   5   1       71.62       61.52      3.86 o 
   1   5   1      153.48      176.65      6.59 o 
   2   5   1      409.88      416.15     10.46 o 
   3   5   1       14.86        6.76      1.61 o 
   4   5   1       23.88       25.90      2.17 o 
   5   5   1        0.82        1.47      0.97 o 
   6   5   1      293.94      310.69      7.88 o 
   7   5   1       41.03       36.97      2.80 o 
   8   5   1        5.12        4.56      1.49 o 
   9   5   1       40.00       40.74      2.05 o 
  -9   6   1       17.80       20.58      1.77 o 
  -8   6   1       66.10       76.95      9.26 o 
  -7   6   1        1.18        2.63      1.92 o 
  -6   6   1      345.09      321.51     10.93 o 
  -5   6   1      116.08      117.25     11.39 o 
  -4   6   1       36.33       37.93      3.14 o 
  -3   6   1      244.25      260.45      9.56 o 
  -2   6   1      649.55      595.65     12.59 o 
  -1   6   1      428.62      426.02     11.06 o 
   0   6   1      787.92      780.08     15.21 o 
   1   6   1      256.03      275.76      9.31 o 
   2   6   1      658.06      625.57     14.49 o 
   3   6   1        1.42        2.47      0.76 o 
   4   6   1     1036.26     1043.01     15.37 o 
   5   6   1       15.47       19.83      3.21 o 
   6   6   1       15.14       14.88      2.86 o 
   7   6   1       47.49       51.61      2.86 o 
   8   6   1       69.27       74.76      3.06 o 
   9   6   1       59.29       54.61      3.48 o 
  -9   7   1       39.37       41.07      2.76 o 
  -8   7   1       13.51       14.52      2.33 o 
  -7   7   1       39.53       36.93      3.57 o 
  -6   7   1       28.02       32.68      3.67 o 
  -5   7   1       17.92       19.65      2.92 o 
  -4   7   1       33.28       33.64      2.54 o 
  -3   7   1      520.30      558.85     14.17 o 
  -2   7   1       15.63       19.92      4.28 o 
  -1   7   1        1.05        0.53      0.71 o 
   0   7   1       84.12       97.95      4.24 o 
   1   7   1       77.93       86.36      4.00 o 
   2   7   1       93.98       95.62      6.49 o 
   3   7   1      125.56      123.23      6.37 o 
   4   7   1      607.18      592.64     14.40 o 
   5   7   1      586.68      608.62     14.86 o 
   6   7   1      105.77      108.78      6.06 o 
   7   7   1      129.65      135.36      4.15 o 
   8   7   1       94.42       91.29      2.62 o 
  -8   8   1        4.20        3.93      1.23 o 
  -7   8   1        1.92        2.22      1.32 o 
  -6   8   1       40.42       37.28      3.46 o 
  -5   8   1        4.23        5.39      1.70 o 
  -4   8   1       88.90       85.71      3.88 o 
  -3   8   1       38.29       36.47      3.87 o 
  -2   8   1      142.85      144.78      7.65 o 
  -1   8   1        4.08        5.90      2.08 o 
   0   8   1       91.17       98.82      6.39 o 
   1   8   1      181.63      184.27      8.53 o 
   2   8   1       41.60       38.10      3.87 o 
   3   8   1      126.86      128.54      4.49 o 
   4   8   1       38.38       33.23      3.37 o 
   5   8   1       31.35       24.20      1.60 o 
   6   8   1        1.12        1.94      1.09 o 
   7   8   1        1.59        0.86      0.70 o 
  -7   9   1       48.65       48.82      3.09 o 
  -6   9   1       30.71       27.73      2.45 o 
  -5   9   1       23.98       24.57      2.67 o 
  -4   9   1      127.36      127.30      6.60 o 
  -3   9   1      108.21      123.71      4.59 o 
  -2   9   1        8.16        8.02      2.32 o 
  -1   9   1      118.98      127.18      5.01 o 
   0   9   1       42.08       50.51      4.63 o 
   1   9   1      208.22      222.17      9.21 o 
   2   9   1      143.45      145.85      7.08 o 
   3   9   1      134.81      127.94      5.92 o 
   4   9   1        0.41        0.71      0.65 o 
   5   9   1        0.23        0.56      0.58 o 
  -5  10   1       26.14       21.42      2.14 o 
  -4  10   1      271.52      265.92      6.44 o 
  -3  10   1       63.31       69.47      2.86 o 
  -2  10   1       24.83       26.66      1.97 o 
  -1  10   1        4.41        6.26      1.21 o 
   0  10   1       85.72       86.07      3.79 o 
   1  10   1       27.69       25.51      2.09 o 
   2  10   1       16.77       20.24      1.77 o 
   3  10   1        9.74       11.16      1.19 o 
   4  10   1       12.66        9.53      1.47 o 
  -3  11   1      289.63      269.28      5.94 o 
  -2  11   1       24.62       23.23      2.15 o 
  -1  11   1       58.76       64.44      3.62 o 
   0  11   1       11.52       13.57      1.20 o 
   1  11   1      252.27      242.99      4.38 o 
   2  11   1       12.04       14.54      1.56 o 
  -3 -11   2       11.46       10.20      1.49 o 
  -2 -11   2        1.98        4.45      0.73 o 
  -1 -11   2        0.45       -0.90      1.47 o 
   0 -11   2       21.19       21.66      1.59 o 
   1 -11   2       68.46       75.54      4.20 o 
   2 -11   2        1.99        1.33      0.91 o 
   3 -11   2       31.89       31.63      2.41 o 
  -5 -10   2       60.35       53.75      1.87 o 
  -4 -10   2       10.39        6.85      1.81 o 
  -3 -10   2       87.67       91.06      5.52 o 
  -2 -10   2      117.84      112.36      4.16 o 
  -1 -10   2        2.73        2.96      1.05 o 
   0 -10   2      195.54      203.01      5.90 o 
   1 -10   2        0.29       -0.16      0.79 o 
   2 -10   2       19.13       18.04      2.67 o 
   3 -10   2      130.62      137.73      6.29 o 
   4 -10   2       50.10       47.92      3.35 o 
   5 -10   2        4.80        3.79      0.65 o 
  -7  -9   2        0.01       -0.67      0.67 o 
  -6  -9   2       24.80       22.66      1.90 o 
  -5  -9   2      124.30      134.18      4.22 o 
  -4  -9   2        0.02       -0.02      0.81 o 
  -3  -9   2      342.88      335.75      5.93 o 
  -2  -9   2       34.83       42.90      2.98 o 
  -1  -9   2       48.71       49.04      3.25 o 
   0  -9   2       72.21       68.60      3.77 o 
   1  -9   2      361.63      372.58     16.27 o 
   2  -9   2      116.95      126.91      7.10 o 
   3  -9   2      158.10      156.02      7.60 o 
   4  -9   2      386.70      402.90     11.01 o 
   5  -9   2        3.82        3.71      0.94 o 
   6  -9   2        6.75        7.96      1.61 o 
   7  -9   2       14.49       13.33      1.57 o 
  -8  -8   2       41.21       43.83      2.36 o 
  -7  -8   2       41.24       40.61      2.04 o 
  -6  -8   2        3.34        2.11      1.46 o 
  -5  -8   2      371.85      373.72     16.12 o 
  -4  -8   2      278.76      278.05      7.30 o 
  -3  -8   2       39.29       45.86      2.40 o 
  -2  -8   2       28.24       24.31      1.79 o 
  -1  -8   2      889.58      946.39     11.14 o 
   0  -8   2      205.47      232.65      5.52 o 
   1  -8   2      731.72      771.51      9.79 o 
   2  -8   2        0.76        1.64      1.61 o 
   3  -8   2       61.12       70.92      5.27 o 
   4  -8   2      155.43      169.24      7.65 o 
   5  -8   2      580.45      528.45     12.21 o 
   6  -8   2        1.06        0.94      1.37 o 
   7  -8   2       10.30       11.63      2.03 o 
   8  -8   2       19.04       17.62      1.86 o 
  -8  -7   2       41.28       41.37      2.19 o 
  -7  -7   2        3.17        2.27      0.93 o 
  -6  -7   2       32.93       38.99      2.72 o 
  -5  -7   2        0.63        2.03      0.84 o 
  -4  -7   2       80.77       87.76      5.71 o 
  -3  -7   2       16.52       14.35      1.80 o 
  -2  -7   2       36.83       38.60      2.08 o 
  -1  -7   2       62.41       53.74      3.08 o 
   0  -7   2      157.36      174.23      5.38 o 
   1  -7   2      203.73      201.84      6.48 o 
   2  -7   2        0.94        1.14      0.91 o 
   3  -7   2        4.68        5.05      1.25 o 
   4  -7   2      134.23      147.68      7.11 o 
   5  -7   2       87.85       94.95      6.24 o 
   6  -7   2       21.26       23.69      3.44 o 
   7  -7   2        2.04        4.36      1.71 o 
   8  -7   2       91.53       91.60      4.94 o 
  -9  -6   2        1.10        1.59      0.69 o 
  -8  -6   2        0.62        0.17      0.76 o 
  -7  -6   2      155.97      152.31      5.33 o 
  -6  -6   2      147.88      157.15      7.90 o 
  -5  -6   2      210.02      197.31     10.17 o 
  -4  -6   2      134.45      142.22      4.65 o 
  -3  -6   2       89.63       88.71      5.33 o 
  -2  -6   2      187.18      184.39      7.43 o 
  -1  -6   2      132.60      158.62      6.75 o 
   0  -6   2      141.97      160.05      6.74 o 
   1  -6   2      125.53      135.57      6.06 o 
   2  -6   2      182.20      185.94      6.90 o 
   3  -6   2      201.33      212.46      8.55 o 
   4  -6   2        2.73        4.38      0.91 o 
   5  -6   2       17.25       15.66      2.61 o 
   6  -6   2       26.13       20.78      3.33 o 
   7  -6   2       85.13       92.33      6.33 o 
   8  -6   2       69.22       72.35      6.71 o 
   9  -6   2       23.93       22.30      1.91 o 
  -9  -5   2       68.27       66.22      2.95 o 
  -8  -5   2        0.54        2.18      0.82 o 
  -7  -5   2      452.68      476.42      7.54 o 
  -6  -5   2      339.14      332.27      6.15 o 
  -5  -5   2       22.10       22.02      1.63 o 
  -4  -5   2       66.52       59.54      4.01 o 
  -3  -5   2      494.03      477.73     10.78 o 
  -2  -5   2      392.20      389.36      9.48 o 
  -1  -5   2        1.81        0.74      0.90 o 
   0  -5   2        1.11        0.23      0.92 o 
   1  -5   2      461.49      435.93      9.56 o 
   2  -5   2      599.39      606.03     10.96 o 
   3  -5   2      261.12      264.91      5.42 o 
   4  -5   2        4.41        4.49      1.54 o 
   5  -5   2       20.20       17.32      1.79 o 
   6  -5   2       30.27       25.48      1.99 o 
   7  -5   2      327.24      328.01     12.48 o 
   8  -5   2        4.57        4.20      2.90 o 
   9  -5   2      136.59      150.54      4.34 o 
 -10  -4   2       64.40       65.56      3.89 o 
  -9  -4   2       54.09       57.17      2.36 o 
  -8  -4   2      778.03      792.89      9.74 o 
  -7  -4   2      268.04      258.98      5.31 o 
  -6  -4   2       28.25       31.83      1.94 o 
  -5  -4   2      198.11      200.82      7.87 o 
  -4  -4   2      146.73      150.21      4.04 o 
  -3  -4   2      258.08      255.29      4.81 o 
  -2  -4   2      129.25      131.18      4.84 o 
  -1  -4   2      225.83      228.86      4.62 o 
   0  -4   2       48.97       53.18      2.26 o 
   1  -4   2      407.15      385.44      8.85 o 
   2  -4   2      142.73      172.26      5.14 o 
   3  -4   2      916.49      912.24     10.79 o 
   4  -4   2      110.42      112.38      5.62 o 
   5  -4   2       69.16       61.91      4.56 o 
   6  -4   2      242.79      259.27      5.76 o 
   7  -4   2      328.97      332.87     14.86 o 
   8  -4   2       88.78       88.31      4.38 o 
   9  -4   2        5.80        7.46      1.07 o 
 -10  -3   2       15.05       13.08      1.37 o 
  -9  -3   2       24.40       25.30      1.80 o 
  -8  -3   2       65.21       58.06      2.38 o 
  -7  -3   2      235.55      221.50      3.96 o 
  -6  -3   2      386.70      385.31      7.09 o 
  -5  -3   2       31.69       25.99      2.99 o 
  -4  -3   2       46.06       26.92      1.45 o 
  -3  -3   2        0.00        0.01      0.42 o 
  -2  -3   2      401.16      400.79      3.50 o 
  -1  -3   2      132.96      115.65      3.27 o 
   0  -3   2      179.82      170.38      5.26 o 
   1  -3   2      742.05      653.53     10.01 o 
   2  -3   2     1557.30     1548.54      9.12 o 
   3  -3   2      124.66      115.21      3.01 o 
   4  -3   2     1727.23     1757.61     13.53 o 
   5  -3   2       14.56       10.13      1.26 o 
   6  -3   2      124.54      134.49      5.13 o 
   7  -3   2       24.55       30.33      2.69 o 
   8  -3   2        5.11        6.67      1.24 o 
   9  -3   2        0.33        0.46      0.86 o 
  10  -3   2        0.56        0.69      1.00 o 
 -11  -2   2       26.98       29.96      1.88 o 
 -10  -2   2        1.78        2.07      1.18 o 
  -9  -2   2      143.96      132.70      3.94 o 
  -8  -2   2      970.79     1008.31     11.42 o 
  -7  -2   2      211.97      213.51      4.42 o 
  -6  -2   2      451.09      458.10     12.73 o 
  -5  -2   2       13.39       21.09      1.94 o 
  -4  -2   2     1248.82     1342.75      9.49 o 
  -3  -2   2      984.56      929.25      6.07 o 
  -2  -2   2     2817.41     2503.54     13.81 o 
  -1  -2   2     1367.05     1297.74      7.20 o 
   0  -2   2     1567.82     1540.51     12.91 o 
   2  -2   2        5.46        6.29      0.53 o 
   3  -2   2     2313.03     2357.04      9.52 o 
   4  -2   2      271.85      310.45      5.56 o 
   5  -2   2      902.88      955.99     15.91 o 
   6  -2   2       96.35      109.91      3.60 o 
   7  -2   2      367.00      368.58     12.26 o 
   8  -2   2      246.35      235.07      5.88 o 
   9  -2   2      173.65      168.39      6.19 o 
  10  -2   2       12.79        9.58      2.00 o 
 -11  -1   2        0.58        1.75      0.79 o 
 -10  -1   2       10.85        8.14      1.23 o 
  -9  -1   2       28.35       26.01      1.95 o 
  -8  -1   2        4.29        3.66      0.82 o 
  -7  -1   2       11.17       13.21      1.07 o 
  -6  -1   2      125.90      107.14      4.13 o 
  -5  -1   2      273.04      301.63      6.00 o 
  -4  -1   2      330.29      342.31      5.59 o 
  -3  -1   2       39.46       29.57      0.79 o 
  -2  -1   2     1432.15     1265.10      7.28 o 
  -1  -1   2     4874.58     4316.87     17.39 o 
   0  -1   2        3.14        7.61      0.84 o 
   1  -1   2      125.46      112.72      2.81 o 
   2  -1   2      698.08      616.52      4.11 o 
   3  -1   2        4.76        6.84      0.51 o 
   4  -1   2      216.03      216.22      6.63 o 
   5  -1   2       60.68       69.10      4.43 o 
   6  -1   2        2.42        3.41      1.11 o 
   7  -1   2       51.49       50.26      2.32 o 
   8  -1   2       59.68       63.14      2.95 o 
   9  -1   2       31.07       23.76      1.74 o 
  10  -1   2        2.16        3.61      1.08 o 
 -11   0   2        5.21        6.46      0.86 o 
 -10   0   2        8.12        4.27      1.68 o 
  -9   0   2       20.86       19.38      1.66 o 
  -8   0   2      376.45      391.33      7.63 o 
  -7   0   2        0.00        0.42      0.55 o 
  -6   0   2       10.80        4.62      1.04 o 
  -5   0   2        6.15        4.16      0.83 o 
  -4   0   2       88.10       81.43      2.64 o 
  -3   0   2        0.14        0.15      0.33 o 
  -2   0   2     3327.82     2900.17     15.83 o 
  -1   0   2        0.05       -0.05      0.38 o 
   1   0   2        2.48        2.25      0.39 o 
   2   0   2     5095.23     4524.90     24.04 o 
   3   0   2        0.30        1.28      0.48 o 
   4   0   2     3617.69     3827.52     28.43 o 
   5   0   2        3.87        3.09      1.22 o 
   6   0   2       13.64       11.98      1.62 o 
   7   0   2       17.67       19.58      1.75 o 
   8   0   2      631.77      634.67     18.80 o 
   9   0   2        3.90        2.98      0.71 o 
  10   0   2       51.97       46.83      3.28 o 
 -11   1   2       25.74       28.26      2.31 o 
 -10   1   2        0.05       -1.66      1.66 o 
  -9   1   2       86.67       88.97      6.39 o 
  -8   1   2        0.01       -0.98      1.75 o 
  -7   1   2       58.29       54.31      2.49 o 
  -6   1   2      223.05      227.27      5.62 o 
  -5   1   2       28.42       17.66      2.00 o 
  -4   1   2       96.46       85.80      2.67 o 
  -3   1   2      136.20      120.67      1.69 o 
  -2   1   2      339.71      306.53      3.86 o 
  -1   1   2      316.27      290.25      4.41 o 
   0   1   2      544.55      491.40      6.15 o 
   1   1   2      848.35      769.13      8.48 o 
   2   1   2       17.00       14.82      1.00 o 
   3   1   2      568.19      540.38      6.40 o 
   4   1   2      247.24      210.05      6.90 o 
   5   1   2      206.86      217.85      8.20 o 
   6   1   2        0.98        0.95      0.57 o 
   7   1   2      123.93      113.02      3.29 o 
   8   1   2       25.83       18.31      1.32 o 
   9   1   2        1.71       -0.85      0.85 o 
  10   1   2       22.56       19.84      2.29 o 
 -11   2   2       30.68       36.33      4.24 o 
 -10   2   2       55.49       56.86      4.59 o 
  -9   2   2        4.37        4.11      1.97 o 
  -8   2   2        0.04        2.26      2.79 o 
  -7   2   2      217.36      234.31      7.36 o 
  -6   2   2       49.36       56.10      3.51 o 
  -5   2   2      695.92      750.19      7.43 o 
  -4   2   2      293.52      280.44      3.95 o 
  -3   2   2       53.94       54.61      1.19 o 
  -2   2   2     3568.42     3463.27     13.90 o 
  -1   2   2     6994.09     6368.71     24.12 o 
   0   2   2    13906.67    12809.53     36.19 o 
   1   2   2     2531.41     2413.75     10.78 o 
   2   2   2      137.31      139.70      3.08 o 
   3   2   2       40.70       43.69      2.00 o 
   4   2   2     1003.23     1036.17     29.08 o 
   5   2   2      759.20      821.63     16.40 o 
   6   2   2      205.88      221.11      4.35 o 
   7   2   2      131.88      131.45      3.28 o 
   8   2   2        0.01       -0.45      2.61 o 
   9   2   2        0.96        0.67      0.96 o 
  10   2   2        0.75       -0.06      0.72 o 
 -11   3   2        1.15       -0.89      0.89 o 
 -10   3   2       21.40       18.45      2.68 o 
  -9   3   2       70.09       64.88      3.49 o 
  -8   3   2      117.05      110.05      4.80 o 
  -7   3   2      488.28      513.03     10.38 o 
  -6   3   2       19.18       17.16      2.40 o 
  -5   3   2      296.53      275.79      5.42 o 
  -4   3   2       29.93       33.08      1.73 o 
  -3   3   2      294.46      304.80      3.49 o 
  -2   3   2       20.17       23.95      1.76 o 
  -1   3   2       21.93       20.12      1.80 o 
   0   3   2      570.97      556.10      4.45 o 
   1   3   2      173.48      184.69      3.25 o 
   2   3   2       56.58       66.22      2.30 o 
   3   3   2        1.76        1.76      0.67 o 
   4   3   2      694.20      736.99      9.61 o 
   5   3   2      125.80      140.04      4.89 o 
   6   3   2      143.79      134.22      5.24 o 
   7   3   2        2.65        0.89      1.14 o 
   8   3   2      126.89      132.43      5.20 o 
   9   3   2        5.06        3.95      1.03 o 
 -10   4   2       53.59       58.49      3.73 o 
  -9   4   2       15.47       17.15      4.91 o 
  -8   4   2      548.19      545.07     15.57 o 
  -7   4   2       72.19       65.58      3.72 o 
  -6   4   2      382.74      378.65      6.74 o 
  -5   4   2      684.39      749.83     15.79 o 
  -4   4   2       17.86       25.22      2.81 o 
  -3   4   2       93.01       84.19      2.81 o 
  -2   4   2      942.03      913.26     12.23 o 
  -1   4   2       42.88       50.51      3.05 o 
   0   4   2     1419.01     1447.47     16.55 o 
   1   4   2     1807.68     1777.76     19.38 o 
   2   4   2     4845.71     5148.14     35.89 o 
   3   4   2        1.71        1.89      0.68 o 
   4   4   2      447.00      488.83     11.19 o 
   5   4   2       49.59       54.61      3.17 o 
   6   4   2     1106.09     1073.35     14.87 o 
   7   4   2        7.75        7.51      1.54 o 
   8   4   2       22.78       21.98      2.11 o 
   9   4   2       29.81       27.81      1.91 o 
 -10   5   2       73.53       70.18      2.48 o 
  -9   5   2        2.99        1.76      0.99 o 
  -8   5   2      253.85      242.27      6.85 o 
  -7   5   2       28.86       25.89      2.47 o 
  -6   5   2      618.65      612.74     16.79 o 
  -5   5   2        0.29        1.85      0.94 o 
  -4   5   2      321.11      380.82     11.21 o 
  -3   5   2      279.94      265.56      5.60 o 
  -2   5   2      687.00      668.95     12.29 o 
  -1   5   2        0.98        1.29      1.05 o 
   0   5   2      456.66      492.06     11.19 o 
   1   5   2       68.52       79.09      4.72 o 
   2   5   2       34.82       35.79      3.40 o 
   3   5   2       26.91       23.77      3.03 o 
   4   5   2      209.41      201.81      6.01 o 
   5   5   2      196.11      188.46     11.87 o 
   6   5   2      210.38      215.08      6.56 o 
   7   5   2        0.52        1.65      1.92 o 
   8   5   2       34.47       27.19      2.05 o 
   9   5   2       54.31       52.94      4.70 o 
  -9   6   2       30.10       29.25      1.96 o 
  -8   6   2       19.45       17.93      2.75 o 
  -7   6   2      483.16      470.17     23.29 o 
  -6   6   2      260.23      260.55     10.03 o 
  -5   6   2        1.55        2.77      1.21 o 
  -4   6   2      386.62      410.39     12.49 o 
  -3   6   2      207.36      205.62      4.74 o 
  -2   6   2      106.22       94.06      5.27 o 
  -1   6   2      257.94      282.56      9.32 o 
   0   6   2       49.04       50.74      4.18 o 
   1   6   2       90.61       80.99      5.37 o 
   2   6   2      109.34      115.10      5.02 o 
   3   6   2        7.67        4.83      2.01 o 
   4   6   2      460.13      460.59      9.46 o 
   5   6   2      194.24      203.12      9.27 o 
   6   6   2      161.87      182.96      8.63 o 
   7   6   2        0.03       -0.36      1.29 o 
   8   6   2       37.84       39.53      2.09 o 
  -9   7   2       50.38       46.93      2.92 o 
  -8   7   2       35.35       31.87      3.23 o 
  -7   7   2      277.97      296.97      9.83 o 
  -6   7   2      103.12      106.23      6.35 o 
  -5   7   2        1.57        0.74      1.34 o 
  -4   7   2       45.64       37.82      3.66 o 
  -3   7   2        9.16        9.63      1.51 o 
  -2   7   2       52.03       54.37      3.19 o 
  -1   7   2       52.91       49.52      3.15 o 
   0   7   2       93.00      101.17      6.32 o 
   1   7   2        1.96        3.17      1.10 o 
   2   7   2       31.94       28.64      2.50 o 
   3   7   2        0.21        1.02      0.82 o 
   4   7   2       99.81       82.83      3.71 o 
   5   7   2       29.40       31.78      3.56 o 
   6   7   2        1.51        1.83      1.21 o 
   7   7   2       68.59       66.74      2.73 o 
  -8   8   2        0.67        0.38      0.80 o 
  -7   8   2        9.34        9.39      1.76 o 
  -6   8   2        1.26        1.73      1.40 o 
  -5   8   2      133.74      121.37      6.56 o 
  -4   8   2        1.69        2.24      1.14 o 
  -3   8   2        0.02        1.55      1.42 o 
  -2   8   2       14.20       12.56      2.60 o 
  -1   8   2      337.66      340.39     11.79 o 
   0   8   2      136.21      132.82      7.45 o 
   1   8   2       86.28       92.64      6.15 o 
   2   8   2       17.08       16.46      2.80 o 
   3   8   2      405.75      402.04     11.49 o 
   4   8   2        2.45        1.16      1.03 o 
   5   8   2       65.38       55.92      2.20 o 
   6   8   2        0.68       -0.66      1.19 o 
  -7   9   2      122.02      112.03      4.51 o 
  -6   9   2       69.51       70.19      3.85 o 
  -5   9   2       20.65       20.16      2.56 o 
  -4   9   2        0.74        1.88      0.93 o 
  -3   9   2      474.60      477.98      8.85 o 
  -2   9   2      706.60      783.65     17.16 o 
  -1   9   2       27.94       26.68      3.49 o 
   0   9   2        3.52        5.80      2.08 o 
   1   9   2      276.24      280.88     10.24 o 
   2   9   2       77.25       77.60      5.14 o 
   3   9   2        5.06        5.77      1.54 o 
   4   9   2       11.59       12.08      2.02 o 
   5   9   2        1.48        1.15      0.78 o 
  -5  10   2       31.68       25.17      1.92 o 
  -4  10   2       25.56       25.10      1.56 o 
  -3  10   2      112.29      114.48      3.62 o 
  -2  10   2       68.55       68.17      3.02 o 
  -1  10   2        1.03        0.95      0.77 o 
   0  10   2        0.26        1.60      0.82 o 
   1  10   2       41.59       41.88      2.63 o 
   2  10   2        6.51        5.57      1.56 o 
   3  10   2        5.15        6.51      1.45 o 
   4  10   2       22.22       22.12      1.84 o 
  -2  11   2        6.57        6.87      1.18 o 
  -1  11   2       28.05       30.68      2.38 o 
   0  11   2       89.99       95.18      3.91 o 
   1  11   2       59.67       58.46      2.71 o 
  -3 -11   3      302.60      307.84      7.47 o 
  -2 -11   3       74.92       68.86      5.11 o 
  -1 -11   3        0.23        0.66      0.64 o 
   0 -11   3       48.99       43.55      2.17 o 
   1 -11   3       11.36       11.50      1.82 o 
   2 -11   3       41.67       43.28      3.04 o 
   3 -11   3      101.94      108.07      4.24 o 
  -5 -10   3        0.22       -0.08      0.53 o 
  -4 -10   3        1.05        0.59      0.73 o 
  -3 -10   3       37.89       31.89      2.00 o 
  -2 -10   3        2.59        2.29      0.85 o 
  -1 -10   3        7.05        6.98      1.27 o 
   0 -10   3      187.92      187.31      6.65 o 
   1 -10   3       21.99       21.59      1.92 o 
   2 -10   3       94.71       98.27      5.70 o 
   3 -10   3       27.86       34.69      3.24 o 
   4 -10   3        1.73        0.41      0.86 o 
   5 -10   3       61.40       54.23      2.62 o 
  -7  -9   3        5.15        3.66      0.81 o 
  -6  -9   3       47.56       50.44      4.31 o 
  -5  -9   3       20.37       20.11      1.80 o 
  -4  -9   3      401.21      428.13      8.28 o 
  -3  -9   3       40.07       41.51      2.78 o 
  -2  -9   3       32.23       34.19      2.02 o 
  -1  -9   3      109.87      103.24      4.55 o 
   0  -9   3      126.28      122.89      4.97 o 
   1  -9   3       41.21       37.56      2.78 o 
   2  -9   3        1.02        2.66      1.69 o 
   3  -9   3      231.11      244.45      9.31 o 
   4  -9   3       33.64       29.37      3.48 o 
   5  -9   3       39.19       43.14      2.33 o 
   6  -9   3       35.04       33.13      2.73 o 
  -8  -8   3       11.98       10.64      1.36 o 
  -7  -8   3        0.08       -0.10      0.88 o 
  -6  -8   3       95.42       88.18      3.58 o 
  -5  -8   3      108.50      108.79      4.47 o 
  -4  -8   3       68.45       61.92      3.54 o 
  -3  -8   3        3.12        2.78      1.09 o 
  -2  -8   3      101.06       94.49      3.37 o 
  -1  -8   3        6.12        5.25      0.89 o 
   0  -8   3        3.53        3.86      0.96 o 
   1  -8   3       42.78       48.11      2.55 o 
   2  -8   3       26.88       28.52      3.54 o 
   3  -8   3        0.02        1.16      1.32 o 
   4  -8   3      350.70      342.06     10.82 o 
   5  -8   3       16.80       18.92      1.90 o 
   6  -8   3        4.18        5.15      1.72 o 
   7  -8   3       82.19       75.26      4.36 o 
   8  -8   3       96.16       98.52      4.18 o 
  -9  -7   3       52.35       49.64      2.36 o 
  -8  -7   3        1.24        1.26      0.68 o 
  -7  -7   3       30.31       35.83      2.44 o 
  -6  -7   3       33.63       30.12      2.00 o 
  -5  -7   3       15.02       15.45      1.88 o 
  -4  -7   3        0.00        1.09      0.90 o 
  -3  -7   3        1.16        1.29      0.81 o 
  -2  -7   3      165.41      187.67      3.89 o 
  -1  -7   3       20.37       17.11      1.24 o 
   0  -7   3      648.57      707.08      8.84 o 
   1  -7   3       15.07       19.52      1.59 o 
   2  -7   3       34.01       32.91      2.45 o 
   3  -7   3     1138.17     1235.18     23.07 o 
   4  -7   3      457.00      471.89     12.56 o 
   5  -7   3      954.77      982.02     12.94 o 
   6  -7   3       16.01       13.57      2.73 o 
   7  -7   3       95.83      100.57      5.83 o 
   8  -7   3        8.73       12.32      1.95 o 
  -9  -6   3       34.02       32.76      2.95 o 
  -8  -6   3       42.22       46.26      3.64 o 
  -7  -6   3      544.81      564.68     10.14 o 
  -6  -6   3       49.45       51.81      3.22 o 
  -5  -6   3       14.45       15.98      1.48 o 
  -4  -6   3        0.90       -0.40      0.70 o 
  -3  -6   3      694.21      704.20     14.67 o 
  -2  -6   3      143.50      153.55      6.86 o 
  -1  -6   3        9.28        5.73      1.46 o 
   0  -6   3       99.06       88.11      5.07 o 
   1  -6   3      815.91      898.97     15.69 o 
   2  -6   3       92.19       91.77      4.98 o 
   3  -6   3       29.36       29.90      2.28 o 
   4  -6   3       37.81       46.07      2.86 o 
   5  -6   3      397.38      396.22     24.35 o 
   6  -6   3      270.37      256.66     10.41 o 
   7  -6   3      190.06      202.31      8.95 o 
   8  -6   3       47.55       43.91      4.42 o 
   9  -6   3        1.77        0.27      0.75 o 
  -9  -5   3        9.06       11.84      1.44 o 
  -8  -5   3      183.19      197.13      5.30 o 
  -7  -5   3        0.11        0.76      1.06 o 
  -6  -5   3       19.48       17.94      1.76 o 
  -5  -5   3      285.57      280.72      5.20 o 
  -4  -5   3     1148.24     1199.75     17.27 o 
  -3  -5   3      252.04      249.31      7.86 o 
  -2  -5   3       12.18       12.92      2.00 o 
  -1  -5   3       61.37       60.04      3.77 o 
   0  -5   3      122.76      117.70      3.86 o 
   1  -5   3       49.19       52.22      3.43 o 
   2  -5   3       92.90      100.08      4.63 o 
   3  -5   3      136.51      164.94      4.37 o 
   4  -5   3      163.37      171.03      7.43 o 
   5  -5   3      210.13      222.05      6.92 o 
   6  -5   3      317.05      327.95     14.58 o 
   7  -5   3      316.53      331.97     25.41 o 
   8  -5   3       73.20       68.91      4.12 o 
   9  -5   3        5.15        3.98      1.27 o 
 -10  -4   3        8.05        6.18      1.35 o 
  -9  -4   3       31.54       33.53      1.85 o 
  -8  -4   3      429.23      442.91      6.99 o 
  -7  -4   3      461.83      443.62      6.17 o 
  -6  -4   3      340.11      355.78      6.35 o 
  -5  -4   3      211.20      242.73      8.70 o 
  -4  -4   3     1093.70     1063.88      8.63 o 
  -3  -4   3       21.46       29.98      1.69 o 
  -2  -4   3      538.65      564.38      5.36 o 
  -1  -4   3      395.96      393.39      4.18 o 
   0  -4   3      262.09      240.58      7.39 o 
   1  -4   3      689.75      699.11     12.47 o 
   2  -4   3      808.48      846.82      7.53 o 
   3  -4   3      101.32      104.56      4.93 o 
   4  -4   3        8.95       17.53      2.27 o 
   5  -4   3      348.19      364.53      6.91 o 
   6  -4   3      841.28      929.66     13.46 o 
   7  -4   3      104.43      116.31      5.06 o 
   8  -4   3       13.95       15.44      1.60 o 
   9  -4   3        1.16        1.60      0.88 o 
 -10  -3   3        0.30        0.61      1.10 o 
  -9  -3   3      121.41      106.45      7.27 o 
  -8  -3   3      294.11      317.69      5.36 o 
  -7  -3   3        3.26        7.82      0.96 o 
  -6  -3   3      226.95      232.04      4.62 o 
  -5  -3   3      825.34      814.07     10.48 o 
  -4  -3   3      969.90     1013.99      7.76 o 
  -3  -3   3      384.67      399.75      3.97 o 
  -2  -3   3     1968.94     1864.07     15.21 o 
  -1  -3   3      157.25      148.65      2.66 o 
   0  -3   3       57.41       63.72      3.44 o 
   1  -3   3     1282.48     1214.03     14.64 o 
   2  -3   3     2235.58     2237.85     16.86 o 
   3  -3   3      527.59      526.57      7.75 o 
   4  -3   3       84.50       93.49      3.26 o 
   5  -3   3       21.80       24.56      2.61 o 
   6  -3   3     1083.95     1084.45     22.13 o 
   7  -3   3       41.75       38.98      3.05 o 
   8  -3   3        2.52        0.86      0.89 o 
   9  -3   3        2.12        2.13      1.03 o 
  10  -3   3       58.54       61.87      2.71 o 
 -11  -2   3        6.11        9.24      1.27 o 
 -10  -2   3       28.35       32.61      2.90 o 
  -9  -2   3        1.07        0.81      1.23 o 
  -8  -2   3       41.90       39.34      2.39 o 
  -7  -2   3      117.29      123.64      3.36 o 
  -6  -2   3      124.11      137.58      7.35 o 
  -5  -2   3      223.28      251.89      5.69 o 
  -4  -2   3      304.18      287.10      3.11 o 
  -3  -2   3      119.67      121.82      2.42 o 
  -2  -2   3     3221.64     3107.89     13.14 o 
  -1  -2   3     6199.84     5810.77     27.52 o 
   0  -2   3    13699.06    12669.97     40.45 o 
   1  -2   3     2130.86     2012.59     16.15 o 
   2  -2   3      149.86      150.35      4.27 o 
   3  -2   3       17.09       19.31      0.99 o 
   4  -2   3      962.32      980.76     12.61 o 
   5  -2   3      948.98      971.71     16.81 o 
   6  -2   3      290.80      328.70     10.14 o 
   7  -2   3      302.31      340.51      8.56 o 
   8  -2   3       17.92       16.59      1.62 o 
   9  -2   3       20.95       24.45      2.33 o 
  10  -2   3        0.09        0.45      0.67 o 
 -11  -1   3        0.08        0.27      0.86 o 
 -10  -1   3       51.55       49.11      5.64 o 
  -9  -1   3       58.11       51.25      2.62 o 
  -8  -1   3      170.36      174.47      4.07 o 
  -7  -1   3       17.41       13.03      0.95 o 
  -6  -1   3      403.37      411.33      7.94 o 
  -5  -1   3        0.51        0.84      0.73 o 
  -4  -1   3       98.41       90.81      1.99 o 
  -3  -1   3       24.33       20.03      1.50 o 
  -2  -1   3       21.14       16.85      1.37 o 
  -1  -1   3      823.14      736.27      8.34 o 
   0  -1   3      570.08      483.86      6.76 o 
   1  -1   3        1.45        8.42      0.94 o 
   2  -1   3      415.54      355.05      9.63 o 
   3  -1   3      877.61      844.56      7.07 o 
   4  -1   3       16.88        8.97      1.70 o 
   5  -1   3        2.27        4.84      1.54 o 
   6  -1   3        2.40        2.70      0.79 o 
   7  -1   3      216.20      208.63      4.66 o 
   8  -1   3        0.37       -0.47      1.26 o 
   9  -1   3        4.35        0.89      0.76 o 
  10  -1   3       22.23       18.47      1.77 o 
 -11   0   3        0.00        0.10      0.78 o 
 -10   0   3       15.27       14.02      2.46 o 
  -9   0   3        0.45       -0.70      1.35 o 
  -8   0   3       13.15       20.23      1.49 o 
  -7   0   3        5.90        9.10      0.83 o 
  -6   0   3      660.22      691.99     10.06 o 
  -5   0   3        1.33        0.94      0.72 o 
  -4   0   3      180.01      164.25      3.81 o 
  -3   0   3        2.32        2.42      0.41 o 
  -2   0   3        6.39        6.60      0.87 o 
  -1   0   3        1.64        1.88      0.60 o 
   0   0   3      896.15      824.21      8.35 o 
   1   0   3        0.05        0.31      0.68 o 
   2   0   3       10.32        8.44      0.99 o 
   3   0   3       45.63       44.97      1.67 o 
   4   0   3      351.07      335.58      9.03 o 
   5   0   3        0.51        0.25      0.89 o 
   6   0   3      121.98      127.83      3.97 o 
   7   0   3        1.05       -0.77      0.90 o 
   8   0   3        1.15        4.19      1.03 o 
   9   0   3        0.03       -0.76      0.76 o 
  10   0   3       73.70       73.98      3.72 o 
 -11   1   3       18.00       23.67      2.54 o 
 -10   1   3       81.99       83.57      5.55 o 
  -9   1   3       25.41       21.49      3.34 o 
  -8   1   3      132.29      139.82      4.14 o 
  -7   1   3      136.58      117.57      3.17 o 
  -6   1   3        3.97        5.06      1.09 o 
  -5   1   3       10.94        9.72      1.17 o 
  -4   1   3     1166.15     1028.51     10.30 o 
  -3   1   3        6.15        8.70      0.67 o 
  -2   1   3      529.90      480.57     10.81 o 
  -1   1   3     3380.42     3061.81     33.92 o 
   0   1   3      103.67       90.21      3.33 o 
   1   1   3      472.82      433.14      7.58 o 
   2   1   3      113.02      125.69      3.06 o 
   3   1   3        6.89        9.51      0.78 o 
   4   1   3      383.13      374.86      9.74 o 
   5   1   3       57.05       74.40      5.03 o 
   6   1   3       30.68       29.18      1.70 o 
   7   1   3      651.06      654.43     15.12 o 
   8   1   3        7.10        3.40      1.70 o 
   9   1   3        4.25        3.07      1.35 o 
  10   1   3        1.21        2.81      0.99 o 
 -11   2   3       19.50       16.85      2.05 o 
 -10   2   3        6.46        7.55      2.03 o 
  -9   2   3       37.71       46.26      4.75 o 
  -8   2   3      517.55      525.85     15.17 o 
  -7   2   3      124.91      135.64      3.33 o 
  -6   2   3      104.25       87.72      3.46 o 
  -5   2   3      829.07      901.14      8.26 o 
  -4   2   3      248.87      267.50      3.56 o 
  -3   2   3      305.90      346.21      4.63 o 
  -2   2   3     1225.57     1139.72     13.88 o 
  -1   2   3     4695.59     4543.99     23.90 o 
   0   2   3     1499.72     1478.55     14.33 o 
   1   2   3      244.34      244.66      6.21 o 
   2   2   3      335.88      314.37      5.80 o 
   3   2   3     3265.51     3347.50     18.65 o 
   4   2   3      357.50      374.90     10.63 o 
   5   2   3      333.29      364.60     11.30 o 
   6   2   3        1.51        2.46      0.95 o 
   7   2   3      496.22      518.15     15.67 o 
   8   2   3        6.63        9.61      1.62 o 
   9   2   3      126.63      129.39      4.21 o 
  10   2   3        7.22        8.17      1.33 o 
 -11   3   3        2.36        1.38      0.83 o 
 -10   3   3        2.86        1.73      1.44 o 
  -9   3   3       37.59       36.65      4.17 o 
  -8   3   3      289.15      288.17      7.54 o 
  -7   3   3       53.08       60.07      3.50 o 
  -6   3   3        1.49        1.29      1.80 o 
  -5   3   3     1395.48     1438.21     19.76 o 
  -4   3   3     1705.92     1827.18     21.78 o 
  -3   3   3      313.87      349.42      5.31 o 
  -2   3   3       59.22       56.49      2.98 o 
  -1   3   3     3077.79     2905.48     21.61 o 
   0   3   3       45.79       46.30      3.03 o 
   1   3   3      648.93      652.87      6.78 o 
   2   3   3      243.69      263.42      4.98 o 
   3   3   3      252.91      261.81      5.53 o 
   4   3   3       23.33       28.48      2.13 o 
   5   3   3       89.85       78.23      3.01 o 
   6   3   3        5.15        9.86      1.71 o 
   7   3   3       51.33       39.84      4.33 o 
   8   3   3        5.53        4.98      1.19 o 
   9   3   3       48.71       47.39      2.48 o 
 -10   4   3        7.74        7.56      1.80 o 
  -9   4   3        7.04        7.15      1.47 o 
  -8   4   3      185.03      195.58      6.28 o 
  -7   4   3      548.67      553.75     10.50 o 
  -6   4   3       10.30       11.55      1.35 o 
  -5   4   3      235.54      235.93      8.85 o 
  -4   4   3      570.74      595.24     12.78 o 
  -3   4   3      501.34      483.18      7.01 o 
  -2   4   3      621.78      628.27     11.09 o 
  -1   4   3       30.42       37.87      2.88 o 
   0   4   3     1272.74     1339.16     17.22 o 
   1   4   3        0.61        1.15      1.21 o 
   2   4   3       98.04       98.35      5.27 o 
   3   4   3       11.70        5.99      1.01 o 
   4   4   3       67.20       57.06      2.54 o 
   5   4   3      263.64      250.99     10.17 o 
   6   4   3      135.85      156.27      8.35 o 
   7   4   3        4.71        5.53      1.38 o 
   8   4   3       18.80       23.97      2.08 o 
   9   4   3        4.05        6.14      0.93 o 
 -10   5   3       17.05       16.33      2.06 o 
  -9   5   3       39.03       27.03      2.13 o 
  -8   5   3      278.20      282.55      7.32 o 
  -7   5   3        2.01        1.58      1.00 o 
  -6   5   3       78.33       74.66      3.15 o 
  -5   5   3       68.95       59.73      2.72 o 
  -4   5   3     1173.75     1249.20     20.06 o 
  -3   5   3      589.04      607.68      8.77 o 
  -2   5   3        1.56        4.30      1.31 o 
  -1   5   3       20.95       20.58      2.49 o 
   0   5   3        1.40        8.31      1.82 o 
   1   5   3     2987.21     3101.43     30.96 o 
   2   5   3      520.46      527.98     13.49 o 
   3   5   3        3.08        0.90      0.93 o 
   4   5   3       10.43        7.82      1.57 o 
   5   5   3      704.35      637.31     17.63 o 
   6   5   3        3.76        7.29      5.68 o 
   7   5   3       17.18       17.99      1.86 o 
   8   5   3        2.01        2.42      0.77 o 
  -9   6   3        1.33        0.43      0.77 o 
  -8   6   3        3.49        3.20      0.98 o 
  -7   6   3      374.12      362.27     16.93 o 
  -6   6   3        0.53        0.59      1.39 o 
  -5   6   3        7.93        8.30      1.60 o 
  -4   6   3       21.68       34.59      2.80 o 
  -3   6   3       92.88      103.39      4.04 o 
  -2   6   3       86.48       90.26      3.77 o 
  -1   6   3       68.55       70.41      3.46 o 
   0   6   3       83.12       67.49      3.49 o 
   1   6   3        0.07       -0.24      0.80 o 
   2   6   3       21.23       17.36      1.51 o 
   3   6   3        0.40        0.50      0.77 o 
   4   6   3      148.98      149.07      5.17 o 
   5   6   3       59.08       51.36      4.79 o 
   6   6   3      132.52      128.07      7.06 o 
   7   6   3        1.79        1.78      1.28 o 
   8   6   3       58.85       55.44      2.19 o 
  -9   7   3        1.52        0.73      0.76 o 
  -8   7   3       77.54       69.99      4.54 o 
  -7   7   3       48.45       46.42      4.14 o 
  -6   7   3       56.27       52.49      4.60 o 
  -5   7   3       68.42       74.67      5.52 o 
  -4   7   3        6.49        9.76      2.16 o 
  -3   7   3      638.95      645.55     10.65 o 
  -2   7   3      341.96      353.85      6.64 o 
  -1   7   3        3.90        5.59      1.45 o 
   0   7   3      157.71      155.83      5.69 o 
   1   7   3      238.64      215.21      6.72 o 
   2   7   3        3.19        2.52      1.51 o 
   3   7   3       50.56       48.88      3.02 o 
   4   7   3        0.01       -0.63      1.29 o 
   5   7   3        0.35       -1.00      1.39 o 
   6   7   3       41.14       39.71      3.46 o 
   7   7   3        2.29        1.89      0.87 o 
  -8   8   3       34.06       29.13      2.48 o 
  -7   8   3      139.06      123.44      5.55 o 
  -6   8   3      133.90      139.26      6.63 o 
  -5   8   3       25.33       27.05      3.34 o 
  -4   8   3      113.33      106.74      4.33 o 
  -3   8   3      137.58      141.87      7.30 o 
  -2   8   3       78.06       77.72      5.68 o 
  -1   8   3      256.58      252.95     10.25 o 
   0   8   3      340.59      347.29     12.09 o 
   1   8   3       36.50       28.84      3.62 o 
   2   8   3       95.64       86.35      5.79 o 
   3   8   3       27.79       21.62      2.85 o 
   4   8   3       22.82       22.19      1.71 o 
   5   8   3       30.41       30.11      1.81 o 
   6   8   3       34.88       25.99      1.38 o 
  -7   9   3      125.73      117.18      4.45 o 
  -6   9   3      207.97      203.85      6.44 o 
  -5   9   3       11.43       14.46      2.21 o 
  -4   9   3       66.70       64.81      3.06 o 
  -3   9   3      104.97      112.55      6.08 o 
  -2   9   3       27.99       33.00      3.62 o 
  -1   9   3        1.83        1.78      1.45 o 
   0   9   3      162.61      167.17      8.01 o 
   1   9   3       31.87       26.94      3.27 o 
   2   9   3        1.48        2.21      1.31 o 
   3   9   3       30.07       26.03      2.54 o 
   4   9   3       49.14       47.47      3.46 o 
  -5  10   3        0.05        0.61      0.69 o 
  -4  10   3       24.64       21.10      2.26 o 
  -3  10   3       10.33        7.57      1.08 o 
  -2  10   3        2.18        2.67      0.85 o 
  -1  10   3        0.06        0.28      0.72 o 
   0  10   3        0.00        0.03      0.75 o 
   1  10   3        5.40        6.14      1.16 o 
   2  10   3       25.33       21.25      4.00 o 
   3  10   3       10.62        6.98      1.28 o 
  -1  11   3       31.08       28.79      2.01 o 
  -3 -11   4       34.85       35.36      2.66 o 
  -2 -11   4        0.30        0.27      0.89 o 
  -1 -11   4      158.21      161.74      4.01 o 
   0 -11   4       21.06       26.72      2.50 o 
   1 -11   4        8.79        9.20      1.64 o 
   2 -11   4        0.15       -0.81      0.81 o 
   3 -11   4       39.74       42.92      2.63 o 
  -5 -10   4        3.06        3.93      0.71 o 
  -4 -10   4      382.60      374.94      6.35 o 
  -3 -10   4        5.04        3.93      0.96 o 
  -2 -10   4       30.34       22.92      1.94 o 
  -1 -10   4       21.93       20.17      1.94 o 
   0 -10   4      239.49      246.69      6.32 o 
   1 -10   4        3.31        2.95      1.02 o 
   2 -10   4       79.63       80.37      5.04 o 
   3 -10   4       47.42       46.31      3.64 o 
   4 -10   4        0.99        2.30      1.07 o 
   5 -10   4        0.13       -0.62      0.62 o 
  -7  -9   4       11.58        8.85      1.27 o 
  -6  -9   4        0.87        0.84      0.62 o 
  -5  -9   4      236.70      263.59      6.06 o 
  -4  -9   4       87.50       93.25      4.68 o 
  -3  -9   4      178.83      175.18      6.40 o 
  -2  -9   4      130.67      137.80      4.52 o 
  -1  -9   4        2.94        1.71      0.75 o 
   0  -9   4        0.06       -0.20      0.98 o 
   1  -9   4      302.61      306.24     11.31 o 
   2  -9   4       29.70       34.08      3.79 o 
   3  -9   4       98.47       94.90      5.87 o 
   4  -9   4        5.28        4.80      1.58 o 
   5  -9   4       54.08       50.61      2.39 o 
   6  -9   4        9.87        7.23      1.29 o 
  -8  -8   4        3.04        3.78      0.96 o 
  -7  -8   4       51.62       51.98      3.59 o 
  -6  -8   4        2.75        0.96      0.84 o 
  -5  -8   4        0.01       -1.59      2.60 o 
  -4  -8   4        0.31       -1.71      1.79 o 
  -3  -8   4      104.82       97.95      4.39 o 
  -2  -8   4      165.34      158.83      4.34 o 
  -1  -8   4       96.76       98.18      3.36 o 
   0  -8   4       35.39       32.63      2.12 o 
   1  -8   4      245.55      258.33      6.92 o 
   2  -8   4       83.00       79.74      5.71 o 
   3  -8   4       45.58       50.78      4.56 o 
   4  -8   4       21.53       23.20      2.16 o 
   5  -8   4       10.27        4.06      1.50 o 
   6  -8   4        3.25        2.05      1.32 o 
   7  -8   4       52.64       49.99      3.30 o 
  -9  -7   4       54.29       49.38      2.38 o 
  -8  -7   4       12.57       11.23      1.26 o 
  -7  -7   4       47.88       52.80      2.89 o 
  -6  -7   4       19.68       19.76      1.61 o 
  -5  -7   4       27.39       31.94      2.56 o 
  -4  -7   4        0.00        0.18      1.26 o 
  -3  -7   4      253.10      266.68      5.64 o 
  -2  -7   4       14.21       13.86      1.17 o 
  -1  -7   4        0.30        0.06      0.63 o 
   0  -7   4       59.79       60.66      2.21 o 
   1  -7   4      165.69      182.37      4.50 o 
   2  -7   4       84.62       81.57      4.02 o 
   3  -7   4       10.80       12.78      1.72 o 
   4  -7   4       36.52       42.54      2.88 o 
   5  -7   4      514.74      517.61      9.37 o 
   6  -7   4       26.59       19.23      3.05 o 
   7  -7   4        0.32        2.27      1.47 o 
   8  -7   4       29.66       24.39      2.53 o 
  -9  -6   4       21.42       20.70      2.02 o 
  -8  -6   4       65.84       77.93      3.49 o 
  -7  -6   4      113.14      114.60      4.61 o 
  -6  -6   4      152.83      156.02      5.36 o 
  -5  -6   4      125.90      122.27      3.72 o 
  -4  -6   4       69.92       70.07      2.80 o 
  -3  -6   4       99.14      113.11      3.43 o 
  -2  -6   4      564.91      535.81     12.77 o 
  -1  -6   4      535.22      564.80     12.91 o 
   0  -6   4      817.18      829.07     15.62 o 
   1  -6   4      514.71      553.58     12.55 o 
   2  -6   4      583.45      566.24     12.39 o 
   3  -6   4       45.35       55.44      3.05 o 
   4  -6   4     1066.66     1020.81     13.59 o 
   5  -6   4      326.06      308.79      7.28 o 
   6  -6   4       29.20       27.40      3.65 o 
   7  -6   4       11.21       10.11      2.29 o 
   8  -6   4       29.37       34.23      2.30 o 
   9  -6   4       17.00       19.95      1.74 o 
  -9  -5   4       58.39       46.69      4.94 o 
  -8  -5   4      697.89      722.92     13.84 o 
  -7  -5   4       47.98       46.64      2.05 o 
  -6  -5   4      265.54      272.80      5.48 o 
  -5  -5   4       24.97       27.73      1.75 o 
  -4  -5   4      328.34      320.50      9.04 o 
  -3  -5   4       41.79       29.07      2.80 o 
  -2  -5   4      227.40      241.85      5.74 o 
  -1  -5   4       41.74       51.80      4.06 o 
   0  -5   4      248.85      244.52      8.71 o 
   1  -5   4      904.34      974.08     17.05 o 
   2  -5   4      120.04      137.14      6.37 o 
   3  -5   4      150.59      129.97      3.95 o 
   4  -5   4        0.31        0.17      0.87 o 
   5  -5   4       39.32       30.17      1.94 o 
   6  -5   4       47.58       56.53      3.51 o 
   7  -5   4        0.34       -1.19      1.19 o 
   8  -5   4       92.39       89.68      4.84 o 
   9  -5   4       11.31       16.54      1.90 o 
 -10  -4   4       59.78       72.33      3.64 o 
  -9  -4   4        5.45        8.48      1.06 o 
  -8  -4   4      460.97      456.29      6.08 o 
  -7  -4   4       19.02       15.13      1.27 o 
  -6  -4   4      673.13      696.51     10.24 o 
  -5  -4   4      787.53      871.78     15.06 o 
  -4  -4   4        4.53        5.78      0.93 o 
  -3  -4   4      219.13      201.94      3.74 o 
  -2  -4   4     1212.54     1197.03      9.61 o 
  -1  -4   4       42.04       58.49      3.92 o 
   0  -4   4     1656.71     1714.43     20.77 o 
   1  -4   4     2891.36     2995.63     27.22 o 
   2  -4   4     4734.00     5253.25     79.26 o 
   3  -4   4       19.20       20.62      1.24 o 
   4  -4   4      637.60      673.67     13.51 o 
   5  -4   4      324.05      341.85      8.95 o 
   6  -4   4     1193.64     1222.48     15.83 o 
   7  -4   4       49.17       46.64      3.34 o 
   8  -4   4       66.49       65.83      2.95 o 
   9  -4   4       22.76       21.88      2.43 o 
 -11  -3   4        0.09        0.43      0.60 o 
 -10  -3   4        0.23        0.69      1.14 o 
  -9  -3   4        0.97        2.20      0.87 o 
  -8  -3   4      149.49      156.20      4.28 o 
  -7  -3   4      414.17      432.86      8.41 o 
  -6  -3   4        1.55        2.33      0.60 o 
  -5  -3   4       21.93       28.12      2.10 o 
  -4  -3   4      981.69     1012.68      7.70 o 
  -3  -3   4      966.20     1024.54      9.40 o 
  -2  -3   4       37.01       29.29      1.52 o 
  -1  -3   4     1142.37     1085.84     14.79 o 
   0  -3   4     1773.13     1693.02     18.42 o 
   1  -3   4      393.15      361.31      8.43 o 
   2  -3   4        7.71       11.45      1.09 o 
   3  -3   4      253.46      284.37      4.19 o 
   4  -3   4       37.85       48.82      2.46 o 
   5  -3   4      663.16      712.26     10.67 o 
   6  -3   4       91.05       97.43      3.64 o 
   7  -3   4       15.32       18.51      2.29 o 
   8  -3   4       80.29       94.81      4.45 o 
   9  -3   4       20.31       19.54      2.44 o 
 -11  -2   4        6.19        5.88      1.16 o 
 -10  -2   4        2.35        2.81      1.20 o 
  -9  -2   4      136.49      148.69      4.13 o 
  -8  -2   4      370.91      378.42      6.96 o 
  -7  -2   4      189.41      205.19      3.55 o 
  -6  -2   4        1.16        1.24      1.10 o 
  -5  -2   4     1256.66     1354.51     20.04 o 
  -4  -2   4      323.75      338.34      4.57 o 
  -3  -2   4      418.79      464.57      6.47 o 
  -2  -2   4     1015.23      943.52     12.19 o 
  -1  -2   4     4484.86     4259.47     25.73 o 
   0  -2   4     1017.72     1016.06     12.60 o 
   1  -2   4      105.21      112.05      4.21 o 
   2  -2   4      360.72      361.04     11.45 o 
   3  -2   4     2155.06     2215.87     10.90 o 
   4  -2   4      121.54      142.44      6.06 o 
   5  -2   4       61.89       68.93      4.72 o 
   6  -2   4       16.23       16.27      1.78 o 
   7  -2   4      608.46      693.61      9.99 o 
   8  -2   4       10.01        5.11      1.01 o 
   9  -2   4      203.85      230.77      7.58 o 
 -11  -1   4        7.06       12.23      1.60 o 
 -10  -1   4       64.57       66.11      7.00 o 
  -9  -1   4        0.94        1.06      3.16 o 
  -8  -1   4      160.71      160.79      3.92 o 
  -7  -1   4       68.60       62.17      1.80 o 
  -6  -1   4     1102.55     1090.21     18.78 o 
  -5  -1   4       12.04       11.03      1.32 o 
  -4  -1   4      458.77      397.59      5.39 o 
  -3  -1   4       24.78       32.42      2.70 o 
  -2  -1   4     3640.42     3292.19     20.31 o 
  -1  -1   4     3183.55     2846.49     18.89 o 
   0  -1   4        6.55        7.64      1.22 o 
   1  -1   4      182.65      152.55      2.28 o 
   2  -1   4     1834.34     1796.27     15.27 o 
   3  -1   4        2.53        0.18      0.41 o 
   4  -1   4      600.99      585.66     12.39 o 
   5  -1   4       91.97      107.85      6.01 o 
   6  -1   4      502.44      531.72      9.86 o 
   7  -1   4      202.51      221.22      6.96 o 
   8  -1   4       17.70       16.21      2.03 o 
   9  -1   4       34.80       25.76      3.41 o 
 -11   0   4        7.95        9.66      1.50 o 
 -10   0   4       10.84        2.84      1.51 o 
  -9   0   4        7.41        6.32      1.50 o 
  -8   0   4      560.49      601.52     10.61 o 
  -7   0   4       24.95       25.12      1.16 o 
  -6   0   4      521.26      519.60      8.84 o 
  -5   0   4        0.17       -0.20      0.60 o 
  -4   0   4      445.07      455.37      5.48 o 
  -3   0   4        0.35        0.34      0.60 o 
  -2   0   4     3604.64     3285.31     19.15 o 
  -1   0   4        3.67        2.94      0.93 o 
   0   0   4     6414.64     6012.28     26.61 o 
   1   0   4        5.31        5.39      1.00 o 
   2   0   4        0.01        5.60      0.97 o 
   3   0   4       17.09       16.53      1.23 o 
   4   0   4      375.92      359.66      9.91 o 
   5   0   4       10.62       10.06      2.07 o 
   6   0   4      153.76      178.11      4.89 o 
   7   0   4       20.30       20.21      2.26 o 
   8   0   4     1139.58     1209.82     19.98 o 
   9   0   4        7.13        5.74      1.09 o 
  10   0   4        2.20        2.67      0.86 o 
 -11   1   4        2.79        3.25      0.82 o 
 -10   1   4        3.07        0.76      1.34 o 
  -9   1   4        0.70        0.34      1.62 o 
  -8   1   4      174.12      182.56      5.99 o 
  -7   1   4        4.66        8.07      1.06 o 
  -6   1   4      628.90      631.16     12.99 o 
  -5   1   4       14.68       13.98      1.89 o 
  -4   1   4      172.37      175.37      3.47 o 
  -3   1   4       81.67       69.41      2.14 o 
  -2   1   4     4827.03     4484.31     27.66 o 
  -1   1   4     2144.48     1983.25      8.49 o 
   0   1   4       43.54       36.12      2.53 o 
   1   1   4        0.19        0.72      1.01 o 
   2   1   4     1512.35     1493.38     18.71 o 
   3   1   4        6.25        4.83      1.12 o 
   4   1   4        3.58        5.42      1.49 o 
   5   1   4      194.97      203.73      8.52 o 
   6   1   4      740.19      740.72     11.30 o 
   7   1   4       15.47       13.32      1.79 o 
   8   1   4       26.11       24.09      1.75 o 
   9   1   4        0.34        0.21      0.94 o 
  10   1   4       41.95       42.21      2.44 o 
 -11   2   4        8.45        4.90      1.37 o 
 -10   2   4        0.26        1.24      1.34 o 
  -9   2   4       58.52       64.70      5.46 o 
  -8   2   4        0.03       -0.07      1.71 o 
  -7   2   4       82.00       77.02      2.55 o 
  -6   2   4      951.96      963.82     15.55 o 
  -5   2   4      502.84      504.50     10.25 o 
  -4   2   4      288.07      332.69      5.68 o 
  -3   2   4       17.86       17.19      1.22 o 
  -2   2   4     2648.38     2834.34     29.03 o 
  -1   2   4        2.32        0.98      0.79 o 
   0   2   4      486.37      522.96      9.76 o 
   1   2   4      694.15      771.95     12.38 o 
   2   2   4       54.60       82.89      8.40 o 
   3   2   4      184.21      217.94      5.24 o 
   4   2   4      491.01      523.22     16.66 o 
   5   2   4      930.36      956.13     10.40 o 
   6   2   4      243.43      251.79      5.73 o 
   7   2   4      248.98      237.55      9.02 o 
   8   2   4        0.04       -0.12      0.88 o 
   9   2   4        8.94        8.64      2.33 o 
 -11   3   4        0.39        1.58      0.85 o 
 -10   3   4       12.22       13.45      2.36 o 
  -9   3   4      229.48      232.26      9.88 o 
  -8   3   4       34.91       35.88      2.79 o 
  -7   3   4       22.94       22.19      2.22 o 
  -6   3   4       42.80       37.04      2.51 o 
  -5   3   4        5.92        4.77      1.15 o 
  -4   3   4      113.88       94.27      3.08 o 
  -3   3   4     1928.74     2058.30     36.00 o 
  -2   3   4       39.94       43.99      1.96 o 
  -1   3   4      168.95      172.56      5.92 o 
   0   3   4     2925.99     2825.46     24.98 o 
   1   3   4      648.43      733.83      8.02 o 
   2   3   4        2.13        2.88      0.83 o 
   3   3   4      117.27      125.37      4.17 o 
   4   3   4      378.01      368.05      7.74 o 
   5   3   4       80.11       75.75      3.90 o 
   6   3   4        0.61        1.16      1.54 o 
   7   3   4       28.68       32.97      3.84 o 
   8   3   4        0.03        0.66      0.76 o 
   9   3   4        8.52        4.28      0.80 o 
 -10   4   4       29.06       29.15      2.98 o 
  -9   4   4       48.78       53.16      3.00 o 
  -8   4   4        0.67        0.96      1.13 o 
  -7   4   4       16.17       11.73      1.79 o 
  -6   4   4       17.40       19.87      2.30 o 
  -5   4   4      843.05      903.53     15.86 o 
  -4   4   4        7.28        7.71      1.78 o 
  -3   4   4      460.21      472.74      7.26 o 
  -2   4   4       94.52       87.39      4.59 o 
  -1   4   4      571.38      562.29     11.90 o 
   0   4   4     1448.29     1535.52     20.39 o 
   1   4   4      649.61      633.39     13.66 o 
   2   4   4       85.38       72.76      4.98 o 
   3   4   4       11.26       11.24      2.38 o 
   4   4   4      713.05      741.49     11.84 o 
   5   4   4        6.67        8.16      2.30 o 
   6   4   4      182.87      181.45      8.93 o 
   7   4   4        0.34       -0.35      0.88 o 
   8   4   4      112.19      109.50      3.90 o 
   9   4   4       66.26       63.04      2.74 o 
 -10   5   4       55.49       47.35      3.11 o 
  -9   5   4       26.94       24.76      2.01 o 
  -8   5   4      261.44      248.63      9.80 o 
  -7   5   4        5.41        5.31      2.01 o 
  -6   5   4      109.45      115.18      7.03 o 
  -5   5   4       12.79        8.21      1.43 o 
  -4   5   4       98.52      111.85      4.50 o 
  -3   5   4      484.36      448.79      7.81 o 
  -2   5   4      137.39      143.83      6.54 o 
  -1   5   4        9.40        9.89      1.95 o 
   0   5   4      260.74      272.63      9.57 o 
   1   5   4      192.85      195.22      8.42 o 
   2   5   4       95.26      101.88      4.26 o 
   3   5   4        1.89        5.22      1.32 o 
   4   5   4      716.31      692.02      9.26 o 
   5   5   4       55.32       42.18      4.17 o 
   6   5   4        0.23        0.09      0.91 o 
   7   5   4       19.37       13.10      1.55 o 
   8   5   4        2.67        3.99      0.75 o 
  -9   6   4        2.99        3.21      1.31 o 
  -8   6   4        6.04        3.61      1.25 o 
  -7   6   4        0.12        0.22      1.28 o 
  -6   6   4       11.22       10.49      1.66 o 
  -5   6   4      308.63      291.13     10.73 o 
  -4   6   4      491.68      448.43     10.24 o 
  -3   6   4      151.90      150.57      4.17 o 
  -2   6   4        0.83        0.82      0.73 o 
  -1   6   4       63.88       62.15      2.80 o 
   0   6   4      272.59      282.52      7.31 o 
   1   6   4     1702.64     1815.99     18.84 o 
   2   6   4      103.94      122.87      7.69 o 
   3   6   4        3.04        2.54      1.05 o 
   4   6   4       27.88       25.90      2.27 o 
   5   6   4      197.80      185.63      8.69 o 
   6   6   4        6.25        4.34      1.62 o 
   7   6   4        2.00        1.41      1.01 o 
  -9   7   4       74.02       57.51      2.82 o 
  -8   7   4       83.82       83.03      4.68 o 
  -7   7   4       11.97       12.11      2.41 o 
  -6   7   4       16.39       17.60      2.94 o 
  -5   7   4      233.30      236.34      9.66 o 
  -4   7   4        1.60        2.91      1.54 o 
  -3   7   4        7.85       11.48      1.81 o 
  -2   7   4      202.77      212.36      5.78 o 
  -1   7   4     1142.47     1202.33     15.77 o 
   0   7   4       14.69       19.46      2.96 o 
   1   7   4      215.47      232.89      9.79 o 
   2   7   4       79.80       78.31      3.85 o 
   3   7   4       93.84       91.25      4.08 o 
   4   7   4        6.15        5.69      1.19 o 
   5   7   4        7.74        4.90      1.62 o 
   6   7   4        0.02        0.71      0.63 o 
   7   7   4       16.14       15.72      1.57 o 
  -8   8   4        0.64        2.16      1.01 o 
  -7   8   4       47.97       44.43      3.39 o 
  -6   8   4        5.27        3.70      1.60 o 
  -5   8   4       52.59       54.16      4.47 o 
  -4   8   4      765.02      700.39     14.44 o 
  -3   8   4        0.12        3.99      1.70 o 
  -2   8   4      132.75      140.81      7.50 o 
  -1   8   4       63.03       66.28      5.37 o 
   0   8   4      126.18      126.59      7.37 o 
   1   8   4      132.47      146.03      7.68 o 
   2   8   4        4.79        1.25      1.21 o 
   3   8   4        1.23        0.03      1.07 o 
   4   8   4       91.82       84.73      3.81 o 
   5   8   4       20.89       24.65      1.60 o 
  -7   9   4       54.19       49.23      2.70 o 
  -6   9   4        1.38        1.86      1.00 o 
  -5   9   4        0.45        1.22      1.11 o 
  -4   9   4       31.24       30.55      2.15 o 
  -3   9   4        4.48        0.58      1.13 o 
  -2   9   4      157.05      161.20      7.48 o 
  -1   9   4        1.90       -0.16      1.28 o 
   0   9   4       95.53       95.20      5.94 o 
   1   9   4        8.43       11.24      2.27 o 
   2   9   4       64.42       55.78      3.98 o 
   3   9   4        4.94        4.17      1.14 o 
   4   9   4       14.38       12.51      1.67 o 
  -4  10   4        3.99        4.68      1.10 o 
  -3  10   4        0.27       -0.24      0.65 o 
  -2  10   4        0.03       -0.20      0.67 o 
  -1  10   4       19.32       21.29      1.59 o 
   0  10   4        1.92        1.90      1.18 o 
   1  10   4        4.59        3.06      0.75 o 
   2  10   4        1.49        0.34      0.60 o 
  -2 -11   5       43.26       39.77      2.98 o 
  -1 -11   5       12.54       10.99      1.52 o 
   0 -11   5       19.94       23.54      2.25 o 
   1 -11   5      368.34      373.09      8.54 o 
   2 -11   5        1.52        2.31      0.90 o 
   3 -11   5       27.75       29.18      2.11 o 
  -5 -10   5       78.09       72.62      4.11 o 
  -4 -10   5        2.33        1.52      0.76 o 
  -3 -10   5       59.86       57.75      2.74 o 
  -2 -10   5       11.58       10.67      1.06 o 
  -1 -10   5      320.59      309.85      8.28 o 
   0 -10   5      157.34      152.43      5.14 o 
   1 -10   5        0.03       -1.22      1.22 o 
   2 -10   5       10.51        9.69      1.96 o 
   3 -10   5      109.80      115.87      5.44 o 
   4 -10   5        0.17        0.23      0.75 o 
  -7  -9   5       15.24       14.83      1.58 o 
  -6  -9   5      123.79      126.65      7.39 o 
  -5  -9   5       64.41       65.99      6.56 o 
  -4  -9   5        4.79        5.53      1.31 o 
  -3  -9   5      205.41      212.77      6.04 o 
  -2  -9   5      118.79      116.48      3.58 o 
  -1  -9   5       25.72       23.25      1.69 o 
   0  -9   5      139.51      141.23      5.15 o 
   1  -9   5       59.95       63.80      3.41 o 
   2  -9   5       10.69       11.16      2.41 o 
   3  -9   5      178.93      183.03      7.89 o 
   4  -9   5       27.95       26.88      2.92 o 
   5  -9   5       15.87       16.56      1.95 o 
  -8  -8   5       13.36       14.18      1.56 o 
  -7  -8   5       11.30        9.79      1.78 o 
  -6  -8   5       36.83       36.89      2.38 o 
  -5  -8   5       25.77       30.54      2.43 o 
  -4  -8   5      112.20      110.10      8.24 o 
  -3  -8   5        0.06       -0.07      0.93 o 
  -2  -8   5       25.36       22.58      1.78 o 
  -1  -8   5        0.92        1.15      0.77 o 
   0  -8   5      119.12      110.03      3.50 o 
   1  -8   5       65.59       70.31      3.67 o 
   2  -8   5       12.15       11.32      2.50 o 
   3  -8   5      266.37      271.17     10.08 o 
   4  -8   5       76.32       72.34      5.96 o 
   5  -8   5       55.50       48.03      2.66 o 
   6  -8   5        6.04        5.20      1.55 o 
  -9  -7   5      107.98       96.71      3.24 o 
  -8  -7   5        5.74        3.51      1.15 o 
  -7  -7   5        4.60        6.69      1.20 o 
  -6  -7   5      105.68      113.61      3.49 o 
  -5  -7   5       27.23       26.03      2.35 o 
  -4  -7   5       28.77       29.31      2.43 o 
  -3  -7   5      449.04      489.82      7.64 o 
  -2  -7   5        9.94        9.47      1.00 o 
  -1  -7   5       13.87       12.07      1.11 o 
   0  -7   5       57.31       61.22      2.23 o 
   1  -7   5       16.20       18.46      1.27 o 
   2  -7   5      134.49      140.51      8.37 o 
   3  -7   5       16.81       20.44      3.00 o 
   4  -7   5      479.76      469.86     22.63 o 
   5  -7   5      142.89      152.37      5.05 o 
   6  -7   5      187.44      211.70      8.41 o 
   7  -7   5      215.47      226.74      7.73 o 
   8  -7   5        8.60        9.70      1.47 o 
  -9  -6   5        1.64        2.37      0.99 o 
  -8  -6   5       10.08       10.13      1.38 o 
  -7  -6   5      329.87      327.98      7.52 o 
  -6  -6   5      307.64      305.19      7.33 o 
  -5  -6   5       18.02       19.67      1.60 o 
  -4  -6   5      184.47      194.09      4.59 o 
  -3  -6   5      240.73      240.09      5.02 o 
  -2  -6   5      269.17      238.75      8.69 o 
  -1  -6   5      188.75      215.64      8.43 o 
   0  -6   5        0.50        0.30      0.74 o 
   1  -6   5       15.05       13.94      1.67 o 
   2  -6   5      289.99      294.86      6.65 o 
   3  -6   5       46.68       46.87      2.29 o 
   4  -6   5       24.42       25.62      2.37 o 
   5  -6   5      161.95      172.63      5.55 o 
   6  -6   5       46.14       58.17      4.98 o 
   7  -6   5        0.20        0.15      1.26 o 
   8  -6   5       18.92       17.85      2.24 o 
  -9  -5   5        9.80        5.33      1.24 o 
  -8  -5   5       11.21       14.48      1.25 o 
  -7  -5   5        0.20        0.20      0.69 o 
  -6  -5   5      714.15      716.17      7.70 o 
  -5  -5   5       32.20       31.00      1.83 o 
  -4  -5   5     1095.06     1204.69     17.68 o 
  -3  -5   5       18.83       16.23      1.69 o 
  -2  -5   5      787.61      803.15     16.46 o 
  -1  -5   5       24.88       26.49      3.16 o 
   0  -5   5      111.18      151.30      7.19 o 
   1  -5   5      684.82      705.43     15.11 o 
   2  -5   5      500.23      494.83     12.49 o 
   3  -5   5      183.65      166.10      6.70 o 
   4  -5   5      307.14      280.39      6.66 o 
   5  -5   5       51.07       59.81      3.30 o 
   6  -5   5       76.90       81.94      4.18 o 
   7  -5   5        2.07        0.27      1.70 o 
   8  -5   5        2.81        6.21      1.63 o 
   9  -5   5       30.32       39.34      2.46 o 
 -10  -4   5       18.17       23.42      2.27 o 
  -9  -4   5        0.86        1.33      0.77 o 
  -8  -4   5      154.85      156.32      3.56 o 
  -7  -4   5      513.24      522.21      7.58 o 
  -6  -4   5       29.31       30.27      1.46 o 
  -5  -4   5       98.64       88.07      5.01 o 
  -4  -4   5      366.58      379.43      5.36 o 
  -3  -4   5      732.00      717.35      8.70 o 
  -2  -4   5      412.09      428.32      6.06 o 
  -1  -4   5       10.65       13.91      2.21 o 
   0  -4   5      893.19      984.46     16.56 o 
   1  -4   5       35.65       48.69      3.78 o 
   2  -4   5        0.87        2.94      0.73 o 
   3  -4   5        7.06       13.37      1.08 o 
   4  -4   5        2.84        4.96      1.33 o 
   5  -4   5      430.50      424.87      8.70 o 
   6  -4   5        1.51        3.86      1.43 o 
   7  -4   5       17.77       17.77      1.77 o 
   8  -4   5       19.03       23.10      2.95 o 
   9  -4   5        3.34        3.72      1.17 o 
 -11  -3   5        5.47        8.30      1.14 o 
 -10  -3   5        1.89        1.77      1.08 o 
  -9  -3   5      200.38      199.17      4.67 o 
  -8  -3   5      195.51      202.09      5.11 o 
  -7  -3   5        5.03        7.50      0.90 o 
  -6  -3   5        7.46        6.19      0.89 o 
  -5  -3   5      740.45      768.10     14.28 o 
  -4  -3   5      419.31      491.61      7.37 o 
  -3  -3   5      160.16      158.19      3.96 o 
  -2  -3   5        0.68        0.16      0.46 o 
  -1  -3   5     2702.63     2670.89     24.79 o 
   0  -3   5     1904.13     1838.18     20.51 o 
   1  -3   5      392.51      410.43      9.72 o 
   2  -3   5      462.35      476.87      6.51 o 
   3  -3   5      228.80      233.01      3.97 o 
   4  -3   5      620.13      625.84     13.25 o 
   5  -3   5        0.44        2.35      0.83 o 
   6  -3   5      119.25      106.43      4.90 o 
   7  -3   5      107.61      101.50      3.90 o 
   8  -3   5       10.77       13.18      2.51 o 
   9  -3   5       94.90      105.58      4.73 o 
 -11  -2   5       21.66       20.81      1.83 o 
 -10  -2   5       12.58       15.89      2.15 o 
  -9  -2   5        0.14        0.42      1.01 o 
  -8  -2   5        1.52        5.02      1.38 o 
  -7  -2   5       15.49       13.01      1.21 o 
  -6  -2   5      979.07     1025.30     17.89 o 
  -5  -2   5      543.38      561.82     12.01 o 
  -4  -2   5      394.28      445.29      6.60 o 
  -3  -2   5       11.17        8.86      1.01 o 
  -2  -2   5     2743.15     2817.51     22.92 o 
  -1  -2   5       38.69       31.43      2.56 o 
   0  -2   5      276.57      301.80      7.55 o 
   1  -2   5      342.68      387.65      6.85 o 
   2  -2   5       74.50       94.83      2.55 o 
   3  -2   5      427.52      472.22     14.21 o 
   4  -2   5      347.95      368.36     10.36 o 
   5  -2   5      348.13      399.76     11.09 o 
   6  -2   5      270.95      288.78      5.50 o 
   7  -2   5      119.68      137.34      5.60 o 
   8  -2   5        6.72        7.63      1.33 o 
   9  -2   5        2.84        1.31      0.94 o 
 -11  -1   5        5.22        6.30      1.26 o 
 -10  -1   5        4.12        4.37      1.88 o 
  -9  -1   5      229.26      223.76     11.12 o 
  -8  -1   5        0.10        2.10      1.17 o 
  -7  -1   5      660.05      686.64     11.61 o 
  -6  -1   5       27.91       32.37      3.31 o 
  -5  -1   5        3.57        3.81      1.23 o 
  -4  -1   5      532.23      524.55      6.84 o 
  -3  -1   5     1341.64     1286.22     14.35 o 
  -2  -1   5     1858.56     1826.04     17.04 o 
  -1  -1   5      637.01      568.40      9.60 o 
   0  -1   5      229.22      196.22      5.75 o 
   1  -1   5       35.50       33.60      2.44 o 
   2  -1   5      116.52      107.68      4.34 o 
   3  -1   5        0.11        1.64      0.60 o 
   4  -1   5      602.62      602.34     13.33 o 
   5  -1   5       15.63       16.44      1.59 o 
   6  -1   5      184.63      185.97      5.15 o 
   7  -1   5      291.59      283.03      7.86 o 
   8  -1   5      306.06      341.31     10.66 o 
   9  -1   5        6.84        6.90      1.05 o 
 -11   0   5        7.09        6.41      1.19 o 
 -10   0   5      427.03      436.44     11.89 o 
  -9   0   5       11.87       11.30      1.77 o 
  -8   0   5      414.93      435.46      9.01 o 
  -7   0   5       46.82       48.65      2.10 o 
  -6   0   5     1883.64     1882.17     23.40 o 
  -5   0   5        2.43        2.44      1.01 o 
  -4   0   5      993.31     1142.02      9.69 o 
  -3   0   5        0.01        0.21      0.70 o 
  -2   0   5     6580.08     6471.34     30.99 o 
  -1   0   5        1.34        1.08      0.77 o 
   0   0   5       17.06       15.47      1.69 o 
   1   0   5        6.29        7.07      1.26 o 
   2   0   5       36.38       35.08      2.53 o 
   3   0   5       21.84       21.37      1.54 o 
   4   0   5      246.20      255.87      8.86 o 
   5   0   5        0.50        3.47      0.92 o 
   6   0   5       28.51       22.10      1.86 o 
   7   0   5       94.43       99.41      6.27 o 
   8   0   5      195.45      218.95      8.39 o 
   9   0   5       16.70       14.57      2.10 o 
 -11   1   5        4.08        5.91      1.27 o 
 -10   1   5       64.03       67.72      4.98 o 
  -9   1   5      492.89      513.12      9.80 o 
  -8   1   5       68.44       76.25      3.93 o 
  -7   1   5     1594.26     1555.58     23.24 o 
  -6   1   5       18.52       27.69      2.93 o 
  -5   1   5       28.72       32.30      2.86 o 
  -4   1   5      172.20      155.04      4.87 o 
  -3   1   5     1425.37     1424.29     15.01 o 
  -2   1   5      321.07      350.25      4.42 o 
  -1   1   5        8.95       13.15      1.84 o 
   0   1   5      436.84      407.70      9.36 o 
   1   1   5        3.78        6.39      1.00 o 
   2   1   5        0.24        1.77      0.89 o 
   3   1   5      234.31      270.49      5.35 o 
   4   1   5      420.81      429.04     11.73 o 
   5   1   5       36.26       36.05      2.16 o 
   6   1   5       11.01        8.78      1.72 o 
   7   1   5      188.06      175.47     14.42 o 
   8   1   5      291.45      315.73      9.73 o 
   9   1   5       11.40       11.13      1.82 o 
 -11   2   5        7.18        5.92      1.56 o 
 -10   2   5        4.10        5.88      1.81 o 
  -9   2   5      113.42      110.63      6.95 o 
  -8   2   5       54.49       55.85      3.34 o 
  -7   2   5        0.59       -0.68      0.68 o 
  -6   2   5        3.03        4.35      1.67 o 
  -5   2   5      133.21      154.32      5.98 o 
  -4   2   5     1414.87     1386.98     11.43 o 
  -3   2   5      218.36      255.15      6.28 o 
  -2   2   5      161.89      173.72      7.14 o 
  -1   2   5      161.02      169.13      3.07 o 
   0   2   5     3297.77     3346.09     27.64 o 
   1   2   5      302.31      322.57      9.09 o 
   2   2   5      381.61      406.23      9.99 o 
   3   2   5       61.24       66.83      3.20 o 
   4   2   5      483.85      472.03     12.43 o 
   5   2   5       85.91       80.89      3.22 o 
   6   2   5      448.32      426.52     10.59 o 
   7   2   5       93.20       99.95      6.20 o 
   8   2   5      161.20      158.86      4.96 o 
   9   2   5      115.38      130.39      5.28 o 
 -11   3   5       73.67       70.71      3.61 o 
 -10   3   5      105.21      123.46      6.27 o 
  -9   3   5       12.16        8.55      2.28 o 
  -8   3   5        0.72        2.13      1.67 o 
  -7   3   5      305.33      312.68      7.81 o 
  -6   3   5      116.40      126.45      5.78 o 
  -5   3   5        0.23       -0.67      1.35 o 
  -4   3   5      212.60      238.15      7.49 o 
  -3   3   5      511.19      552.35      7.50 o 
  -2   3   5       27.31       28.13      1.64 o 
  -1   3   5     3588.41     3708.40     30.49 o 
   0   3   5      257.91      287.27      8.88 o 
   1   3   5      255.37      259.17      5.28 o 
   2   3   5      209.27      241.42      5.60 o 
   3   3   5      313.68      308.29     12.64 o 
   4   3   5      597.88      569.07      9.99 o 
   5   3   5      361.05      324.68      8.04 o 
   6   3   5      471.99      417.26     13.37 o 
   7   3   5       12.11       14.48      2.57 o 
   8   3   5        0.00       -0.09      0.73 o 
   9   3   5        2.94        3.44      0.94 o 
 -10   4   5        1.66        0.98      1.03 o 
  -9   4   5        0.47        2.50      1.50 o 
  -8   4   5       22.91       23.70      2.36 o 
  -7   4   5      106.56      104.23      4.66 o 
  -6   4   5      131.03      129.00      4.91 o 
  -5   4   5       24.16       20.68      1.41 o 
  -4   4   5      115.33      113.22      5.59 o 
  -3   4   5       70.66       80.82      3.19 o 
  -2   4   5       29.73       36.52      3.16 o 
  -1   4   5      644.13      754.00     15.13 o 
   0   4   5     1677.62     1757.50     23.65 o 
   1   4   5      230.49      255.42      9.41 o 
   2   4   5       36.13       38.19      4.01 o 
   3   4   5       27.61       22.87      3.43 o 
   4   4   5      820.93      826.18     13.05 o 
   5   4   5       75.40       68.71      5.65 o 
   6   4   5        2.26        4.76      1.69 o 
   7   4   5       55.38       50.45      2.97 o 
   8   4   5       41.41       44.61      2.25 o 
 -10   5   5        7.65        5.32      1.27 o 
  -9   5   5        0.03       -0.50      0.75 o 
  -8   5   5       46.34       48.41      3.05 o 
  -7   5   5        1.29        0.59      0.93 o 
  -6   5   5        0.38        0.38      1.00 o 
  -5   5   5        0.18        0.30      0.86 o 
  -4   5   5        7.19        8.71      1.97 o 
  -3   5   5      238.85      234.22      5.99 o 
  -2   5   5      397.61      403.67      9.62 o 
  -1   5   5        2.29        2.38      1.26 o 
   0   5   5      828.02      848.63     18.07 o 
   1   5   5      462.15      487.34      9.52 o 
   2   5   5       62.90       53.21      3.33 o 
   3   5   5       28.13       21.62      5.18 o 
   4   5   5      343.46      326.49      7.83 o 
   5   5   5      199.08      189.76      9.08 o 
   6   5   5        0.33        2.73      1.02 o 
   7   5   5       21.41       22.02      1.70 o 
   8   5   5        0.64        0.41      0.64 o 
  -9   6   5        2.39        1.60      0.66 o 
  -8   6   5        4.89        4.75      1.14 o 
  -7   6   5        2.23        1.81      0.99 o 
  -6   6   5        0.45        0.51      0.86 o 
  -5   6   5      280.21      291.11     10.81 o 
  -4   6   5      285.95      292.76     11.84 o 
  -3   6   5       14.59       11.88      1.69 o 
  -2   6   5       17.63       13.39      1.45 o 
  -1   6   5        4.69        3.01      1.36 o 
   0   6   5        5.34        5.16      1.10 o 
   1   6   5      141.22      144.11      5.60 o 
   2   6   5      348.45      324.22     11.29 o 
   3   6   5      138.75      149.22      5.39 o 
   4   6   5       30.42       25.34      2.28 o 
   5   6   5       24.66       22.91      3.11 o 
   6   6   5       49.16       46.73      3.88 o 
   7   6   5        0.74        0.97      0.89 o 
  -8   7   5      267.45      253.18      7.64 o 
  -7   7   5       35.60       36.04      3.57 o 
  -6   7   5       67.84       75.18      5.39 o 
  -5   7   5       19.35       13.49      2.76 o 
  -4   7   5      498.38      466.50     22.05 o 
  -3   7   5      512.17      532.42     10.25 o 
  -2   7   5      658.99      678.46     11.65 o 
  -1   7   5        5.69        6.41      1.47 o 
   0   7   5       36.54       34.18      4.08 o 
   1   7   5     1066.97     1058.39     20.88 o 
   2   7   5      166.25      164.66      5.52 o 
   3   7   5       15.30       14.81      1.83 o 
   4   7   5        2.22        2.98      1.01 o 
   5   7   5       28.80       21.52      2.59 o 
   6   7   5        0.30        0.22      0.53 o 
  -7   8   5       11.32       12.68      1.89 o 
  -6   8   5       16.61       12.27      2.14 o 
  -5   8   5        3.86        1.51      1.41 o 
  -4   8   5       20.66       19.21      2.44 o 
  -3   8   5       59.88       56.59      4.53 o 
  -2   8   5       41.74       33.90      2.71 o 
  -1   8   5        7.12        9.58      2.48 o 
   0   8   5       49.65       43.89      4.40 o 
   1   8   5       48.78       46.06      4.37 o 
   2   8   5        3.14        4.58      1.70 o 
   3   8   5      103.59       96.28      3.48 o 
   4   8   5        1.36        2.26      0.69 o 
   5   8   5       21.92       19.32      1.20 o 
  -6   9   5        6.86        5.21      1.19 o 
  -5   9   5       87.92       95.14      4.70 o 
  -4   9   5       11.80       13.04      1.31 o 
  -3   9   5        4.01        5.07      1.41 o 
  -2   9   5       54.37       55.90      4.21 o 
  -1   9   5      115.41      123.95      6.41 o 
   0   9   5        0.47        1.80      1.40 o 
   1   9   5        7.32        7.67      1.84 o 
   2   9   5       80.89       82.75      4.45 o 
   3   9   5      189.86      167.37      5.07 o 
  -4  10   5        2.53        1.88      0.82 o 
  -3  10   5        6.43        8.19      0.89 o 
  -2  10   5        0.02        0.52      0.54 o 
  -1  10   5       14.42       14.47      1.87 o 
   0  10   5        7.45        5.50      0.86 o 
   1  10   5       46.64       47.01      1.98 o 
  -1 -11   6        8.11        8.16      1.23 o 
   0 -11   6        1.52        2.04      0.94 o 
   1 -11   6       49.60       50.01      3.06 o 
   2 -11   6       14.38       13.53      1.59 o 
   3 -11   6        7.19        6.47      1.01 o 
  -5 -10   6        7.24        7.76      1.33 o 
  -4 -10   6      363.94      365.59     15.75 o 
  -3 -10   6       54.99       57.25      2.73 o 
  -2 -10   6        5.83        6.18      0.85 o 
  -1 -10   6       16.06       17.06      1.70 o 
   0 -10   6      212.43      199.01      7.52 o 
   1 -10   6      100.43       96.54      5.32 o 
   2 -10   6       57.98       69.79      4.38 o 
   3 -10   6        5.60        4.35      1.40 o 
   4 -10   6       22.00       21.14      2.05 o 
  -7  -9   6      154.05      145.79      4.46 o 
  -6  -9   6       11.40       14.36      1.93 o 
  -5  -9   6       14.64       14.70      1.64 o 
  -4  -9   6       54.00       51.98      2.95 o 
  -3  -9   6      431.86      460.72      8.77 o 
  -2  -9   6       56.23       65.44      3.93 o 
  -1  -9   6      214.56      211.75      4.78 o 
   0  -9   6      104.46      108.62      3.38 o 
   1  -9   6      404.97      426.65     12.33 o 
   2  -9   6       84.04       88.02      5.63 o 
   3  -9   6      199.47      210.90      8.17 o 
   4  -9   6       26.84       31.88      3.01 o 
   5  -9   6        0.60       -0.13      0.65 o 
   6  -9   6        0.91        1.90      0.84 o 
  -8  -8   6       21.15       16.77      1.63 o 
  -7  -8   6       21.43       25.12      2.55 o 
  -6  -8   6        6.50        6.99      1.81 o 
  -5  -8   6       38.95       37.77      2.65 o 
  -4  -8   6       79.89       78.83      3.88 o 
  -3  -8   6       10.03        9.98      1.60 o 
  -2  -8   6       20.71       20.18      1.63 o 
  -1  -8   6      357.52      354.89      6.35 o 
   0  -8   6       18.85       17.88      1.54 o 
   1  -8   6      122.90      120.06      3.62 o 
   2  -8   6       39.51       38.48      4.04 o 
   3  -8   6      338.43      368.76     11.51 o 
   4  -8   6        4.50        2.06      1.45 o 
   5  -8   6      117.85      102.73      3.63 o 
   6  -8   6        4.22        4.34      1.23 o 
   7  -8   6      293.70      314.71      6.69 o 
  -8  -7   6       22.67       25.55      2.43 o 
  -7  -7   6      184.90      198.25      7.54 o 
  -6  -7   6        1.76        4.33      1.13 o 
  -5  -7   6       54.28       53.22      3.18 o 
  -4  -7   6       95.90       93.93      4.86 o 
  -3  -7   6       51.52       48.50      2.51 o 
  -2  -7   6        0.64        0.58      0.81 o 
  -1  -7   6      236.08      232.02      4.44 o 
   0  -7   6      169.75      172.36      3.99 o 
   1  -7   6        1.79        0.14      0.63 o 
   2  -7   6        0.49       -1.03      1.22 o 
   3  -7   6        1.43        1.27      1.33 o 
   4  -7   6      194.64      193.12      5.75 o 
   5  -7   6       50.16       54.47      3.04 o 
   6  -7   6       21.56       18.13      1.61 o 
   7  -7   6        6.35        8.96      1.76 o 
  -9  -6   6        3.85        1.45      0.86 o 
  -8  -6   6        6.91        6.79      1.62 o 
  -7  -6   6      503.74      509.24      9.15 o 
  -6  -6   6       14.00       12.26      1.64 o 
  -5  -6   6        0.19        1.72      0.90 o 
  -4  -6   6      172.33      194.04      4.62 o 
  -3  -6   6       58.35       63.07      2.37 o 
  -2  -6   6       26.84       27.39      1.59 o 
  -1  -6   6       53.24       62.93      5.26 o 
   0  -6   6        0.98        3.25      1.68 o 
   1  -6   6        0.39        1.35      0.88 o 
   2  -6   6        0.66        1.56      0.59 o 
   3  -6   6        5.93        4.49      1.70 o 
   4  -6   6      603.58      629.72     28.02 o 
   5  -6   6       65.44       54.15      3.16 o 
   6  -6   6        1.50       -0.87      0.87 o 
   7  -6   6        0.98        0.49      1.27 o 
   8  -6   6       98.30      109.45      4.50 o 
  -9  -5   6       16.58       10.85      1.89 o 
  -8  -5   6      365.31      375.42      6.57 o 
  -7  -5   6       31.17       30.00      1.64 o 
  -6  -5   6        7.90        8.54      1.02 o 
  -5  -5   6        0.10        0.82      0.67 o 
  -4  -5   6      379.19      394.02      7.77 o 
  -3  -5   6      937.92      933.08     18.43 o 
  -2  -5   6      205.48      217.63      9.02 o 
  -1  -5   6      153.30      149.13      7.47 o 
   0  -5   6      109.32      129.30      6.95 o 
   1  -5   6     2348.23     2446.95     29.57 o 
   2  -5   6       44.99       44.30      2.55 o 
   3  -5   6      121.50      130.22     12.61 o 
   4  -5   6       87.95       73.85      5.72 o 
   5  -5   6     1028.43     1010.71     13.24 o 
   6  -5   6        0.88        1.60      1.63 o 
   7  -5   6       22.18       20.97      3.04 o 
   8  -5   6       14.58       13.49      2.06 o 
 -10  -4   6       19.25       23.33      2.23 o 
  -9  -4   6       57.88       61.63      2.98 o 
  -8  -4   6        0.95        2.88      0.72 o 
  -7  -4   6       88.02       84.63      2.72 o 
  -6  -4   6        4.32        5.01      0.74 o 
  -5  -4   6      984.74     1048.66     17.02 o 
  -4  -4   6        0.25        0.00      1.73 o 
  -3  -4   6      313.66      341.91      6.28 o 
  -2  -4   6       52.65       53.01      2.42 o 
  -1  -4   6     1007.56      979.68     17.55 o 
   0  -4   6     1468.36     1565.04     22.07 o 
   1  -4   6      560.79      557.53     13.17 o 
   2  -4   6       35.79       26.98      1.81 o 
   3  -4   6       18.02       21.59      2.40 o 
   4  -4   6      775.16      755.36     11.20 o 
   5  -4   6      128.59      142.45      4.19 o 
   6  -4   6      329.17      348.97      9.59 o 
   7  -4   6        3.97        3.10      1.85 o 
   8  -4   6       69.30       86.70      4.95 o 
   9  -4   6        8.93        6.26      1.11 o 
 -11  -3   6       10.38       11.99      1.32 o 
 -10  -3   6       67.22       84.08      4.25 o 
  -9  -3   6       34.69       31.03      2.32 o 
  -8  -3   6       46.96       47.41      2.43 o 
  -7  -3   6       67.01       73.30      3.21 o 
  -6  -3   6       30.73       27.47      1.56 o 
  -5  -3   6        0.12       -1.11      1.11 o 
  -4  -3   6      137.96      136.08      4.12 o 
  -3  -3   6     1747.78     1859.09     17.31 o 
  -2  -3   6       17.44       20.25      2.52 o 
  -1  -3   6      568.49      565.64     12.23 o 
   0  -3   6      333.87      312.19      9.22 o 
   1  -3   6      143.64      167.26      6.73 o 
   2  -3   6      444.09      456.30     10.96 o 
   3  -3   6      597.79      618.09     12.51 o 
   4  -3   6       25.35       30.92      2.36 o 
   5  -3   6        0.45        1.65      0.79 o 
   6  -3   6       44.67       45.57      2.70 o 
   7  -3   6       77.78       98.06      6.35 o 
   8  -3   6       19.13       15.19      2.49 o 
   9  -3   6       10.67       14.08      1.73 o 
 -11  -2   6       24.79       28.83      2.05 o 
 -10  -2   6        4.56        4.16      1.03 o 
  -9  -2   6       92.98       93.82      4.15 o 
  -8  -2   6        3.34        1.81      0.85 o 
  -7  -2   6        3.86        3.64      1.14 o 
  -6  -2   6       25.43       28.64      2.01 o 
  -5  -2   6      102.71      126.99      5.94 o 
  -4  -2   6     1525.05     1492.33     12.98 o 
  -3  -2   6      287.94      302.10      8.24 o 
  -2  -2   6      328.16      321.37      8.47 o 
  -1  -2   6       64.98       69.28      4.00 o 
   0  -2   6     3920.65     4112.03     30.40 o 
   1  -2   6       93.10      103.74      4.95 o 
   2  -2   6      600.75      627.76     12.07 o 
   3  -2   6        0.01        1.58      1.18 o 
   4  -2   6      661.30      683.08     14.85 o 
   5  -2   6        3.32        3.44      0.76 o 
   6  -2   6      585.29      601.37     11.49 o 
   7  -2   6       10.61       17.78      3.08 o 
   8  -2   6      206.23      213.39     17.65 o 
   9  -2   6       71.41       79.64      3.82 o 
 -11  -1   6        6.68        4.53      1.10 o 
 -10  -1   6       72.42       81.82      4.30 o 
  -9  -1   6      113.36      116.88      4.65 o 
  -8  -1   6       69.39       73.32      3.17 o 
  -7  -1   6      633.36      623.71      8.65 o 
  -6  -1   6      294.18      299.53      9.74 o 
  -5  -1   6       42.84       41.32      3.40 o 
  -4  -1   6        7.56        5.31      0.89 o 
  -3  -1   6      207.27      237.13      6.80 o 
  -2  -1   6      175.64      162.01      5.73 o 
  -1  -1   6      208.99      209.50      6.50 o 
   0  -1   6      590.42      575.39     10.87 o 
   1  -1   6        3.24        8.16      1.52 o 
   2  -1   6      110.47      120.78      5.12 o 
   3  -1   6      251.07      296.28      5.92 o 
   4  -1   6       24.69       25.70      3.11 o 
   5  -1   6      227.81      231.85      5.54 o 
   6  -1   6       20.47       26.32      3.60 o 
   7  -1   6      112.11      123.79      6.91 o 
   8  -1   6       23.53       24.21      3.00 o 
   9  -1   6       31.64       35.58      4.82 o 
 -11   0   6       13.77       13.25      2.01 o 
 -10   0   6      189.04      209.03     12.57 o 
  -9   0   6        4.93        3.84      1.69 o 
  -8   0   6      206.98      212.30      5.28 o 
  -7   0   6        1.27        2.46      0.76 o 
  -6   0   6      789.19      807.33     15.67 o 
  -5   0   6        2.35        3.61      1.19 o 
  -4   0   6     1212.02     1292.96     15.36 o 
  -3   0   6        0.00        0.06      0.79 o 
  -2   0   6     1724.51     1815.21     18.61 o 
  -1   0   6       12.77       12.62      1.77 o 
   0   0   6     1198.35     1254.97     15.64 o 
   1   0   6        9.26        9.25      1.54 o 
   2   0   6      167.59      179.45      6.20 o 
   3   0   6       44.73       52.97      2.54 o 
   4   0   6       72.55       63.97      4.74 o 
   5   0   6        7.14        4.08      1.50 o 
   6   0   6      151.81      157.91      7.89 o 
   7   0   6        3.01        2.84      1.50 o 
   8   0   6       48.72       55.98      4.11 o 
   9   0   6       13.43       12.21      1.69 o 
 -11   1   6       88.04       84.39      5.01 o 
 -10   1   6       18.81       23.50      3.03 o 
  -9   1   6       41.86       39.96      2.88 o 
  -8   1   6      128.17      128.39      4.99 o 
  -7   1   6       61.03       69.99      2.51 o 
  -6   1   6      736.76      711.41     10.45 o 
  -5   1   6        4.95        2.81      1.29 o 
  -4   1   6      181.31      168.91      5.76 o 
  -3   1   6      739.07      729.13     11.97 o 
  -2   1   6        5.18        1.82      0.91 o 
  -1   1   6       60.14       52.29      3.32 o 
   0   1   6     1255.75     1216.78     15.89 o 
   1   1   6        0.99        1.42      0.95 o 
   2   1   6      202.77      214.44      6.91 o 
   3   1   6       14.73       15.73      2.74 o 
   4   1   6      104.98      111.20      4.34 o 
   5   1   6      270.72      260.22      6.62 o 
   6   1   6       93.29       86.36      4.10 o 
   7   1   6      111.56      109.31      7.86 o 
   8   1   6       15.26       15.25      2.48 o 
   9   1   6       14.13       16.17      1.82 o 
 -11   2   6        9.58       15.65      1.15 o 
 -10   2   6        8.26        7.25      1.89 o 
  -9   2   6      120.38      110.31      6.87 o 
  -8   2   6       14.30       14.61      2.43 o 
  -7   2   6      378.46      379.30      6.28 o 
  -6   2   6        0.46        4.84      0.92 o 
  -5   2   6      520.26      557.22     11.93 o 
  -4   2   6        1.55        4.25      1.17 o 
  -3   2   6      476.95      478.81     13.92 o 
  -2   2   6     2879.21     3012.09     27.99 o 
  -1   2   6     2047.55     2107.42     24.07 o 
   0   2   6        7.31        4.59      1.50 o 
   1   2   6      522.45      557.22     13.35 o 
   2   2   6      809.53      832.92     10.88 o 
   3   2   6      114.04      107.22      3.82 o 
   4   2   6        9.12        9.43      1.50 o 
   5   2   6       73.78       77.86      3.27 o 
   6   2   6      152.15      154.31      7.28 o 
   7   2   6       65.06       63.68      4.71 o 
   8   2   6       68.27       54.85      4.46 o 
   9   2   6       18.67       18.15      1.71 o 
 -11   3   6       24.08       26.00      2.14 o 
 -10   3   6       12.63       12.22      2.19 o 
  -9   3   6       58.78       61.54      5.12 o 
  -8   3   6       99.85       94.51      6.54 o 
  -7   3   6       19.04       11.84      1.77 o 
  -6   3   6        1.35        0.72      0.71 o 
  -5   3   6       63.80       68.39      7.22 o 
  -4   3   6      412.30      396.22      6.89 o 
  -3   3   6      139.13      164.00      4.21 o 
  -2   3   6      186.37      171.74      7.20 o 
  -1   3   6     1036.51     1093.26     18.47 o 
   0   3   6       53.45       50.58      4.19 o 
   1   3   6        9.79        7.04      1.07 o 
   2   3   6      254.95      242.05      6.10 o 
   3   3   6       54.10       57.66      2.57 o 
   4   3   6       17.71       16.69      1.80 o 
   5   3   6      585.48      528.44     15.01 o 
   6   3   6       25.36       27.40      3.51 o 
   7   3   6        1.46        1.77      1.05 o 
   8   3   6       56.84       55.16      2.44 o 
 -10   4   6        1.09        3.07      1.29 o 
  -9   4   6        2.05       -1.44      1.44 o 
  -8   4   6      158.40      158.62      5.53 o 
  -7   4   6      252.22      258.80      7.17 o 
  -6   4   6       37.93       31.41      2.20 o 
  -5   4   6       24.75       21.98      1.72 o 
  -4   4   6       51.83       51.60      4.50 o 
  -3   4   6        0.10        0.96      1.08 o 
  -2   4   6      404.18      409.97     11.76 o 
  -1   4   6       17.23       13.63      2.47 o 
   0   4   6       25.88       29.89      3.60 o 
   1   4   6       25.64       19.43      2.98 o 
   2   4   6      254.40      260.14      6.77 o 
   3   4   6      162.28      163.31      8.89 o 
   4   4   6       11.92        6.34      2.07 o 
   5   4   6       19.61       19.10      1.98 o 
   6   4   6      122.63      116.16      6.77 o 
   7   4   6       14.09       12.45      1.46 o 
   8   4   6       14.27       11.97      1.02 o 
 -10   5   6       98.92       91.54      3.83 o 
  -9   5   6        2.23        2.43      1.28 o 
  -8   5   6        0.06        0.53      1.14 o 
  -7   5   6        6.44        4.23      1.23 o 
  -6   5   6        7.04        3.16      1.23 o 
  -5   5   6       31.72       28.24      2.62 o 
  -4   5   6       41.74       37.00      2.83 o 
  -3   5   6       39.51       42.88      2.79 o 
  -2   5   6      391.11      376.41      6.69 o 
  -1   5   6       25.43       16.35      1.61 o 
   0   5   6     3539.47     3628.09     31.03 o 
   1   5   6       15.45       14.63      1.53 o 
   2   5   6      424.56      425.61      9.57 o 
   3   5   6       37.40       36.47      3.86 o 
   4   5   6      357.26      339.37     11.11 o 
   5   5   6       15.02       15.72      2.81 o 
   6   5   6       12.04       13.84      2.23 o 
   7   5   6        6.74        7.36      1.53 o 
  -9   6   6       18.40       15.79      1.69 o 
  -8   6   6      209.66      195.58     10.72 o 
  -7   6   6       13.15        8.31      1.44 o 
  -6   6   6        5.14        2.18      1.16 o 
  -5   6   6       63.79       65.43      3.96 o 
  -4   6   6      694.97      664.73     17.99 o 
  -3   6   6      268.41      271.03      7.20 o 
  -2   6   6       73.41       77.97      3.32 o 
  -1   6   6       97.03       97.26      3.74 o 
   0   6   6     1232.78     1234.01     13.08 o 
   1   6   6      170.78      192.08      8.96 o 
   2   6   6        5.17        9.30      2.21 o 
   3   6   6       13.60       11.65      1.70 o 
   4   6   6        0.67        0.58      0.77 o 
   5   6   6      113.59      113.19      6.21 o 
   6   6   6       28.03       30.75      2.88 o 
   7   6   6        1.99        1.45      0.78 o 
  -8   7   6      103.72       90.04      4.23 o 
  -7   7   6      143.45      148.79      6.56 o 
  -6   7   6       22.82       33.31      3.53 o 
  -5   7   6       22.34       22.40      3.23 o 
  -4   7   6       31.03       33.34      4.27 o 
  -3   7   6      193.21      213.59      6.53 o 
  -2   7   6       67.13       75.08      6.57 o 
  -1   7   6      312.73      310.86      7.92 o 
   0   7   6       90.97       87.28      6.12 o 
   1   7   6      426.75      436.26      8.89 o 
   2   7   6      368.64      381.00      8.20 o 
   3   7   6       86.20       71.65      3.47 o 
   4   7   6        0.18        0.82      0.75 o 
   5   7   6       83.63       75.97      4.15 o 
  -7   8   6       18.69       21.54      2.18 o 
  -6   8   6        0.01       -0.88      1.06 o 
  -5   8   6       75.35       80.63      5.05 o 
  -4   8   6      335.60      289.34      8.38 o 
  -3   8   6      122.25      103.46      5.72 o 
  -2   8   6       10.41        7.32      1.39 o 
  -1   8   6       38.69       36.41      3.90 o 
   0   8   6      225.15      212.23      8.94 o 
   1   8   6       42.11       39.32      3.86 o 
   2   8   6       53.86       47.20      3.89 o 
   3   8   6        2.45        1.83      0.73 o 
   4   8   6       16.03       17.79      1.72 o 
  -6   9   6        1.40        1.73      0.76 o 
  -5   9   6       14.48       16.60      1.98 o 
  -4   9   6       29.28       34.11      2.99 o 
  -3   9   6        2.59        2.25      1.13 o 
  -2   9   6        0.20        0.43      1.00 o 
  -1   9   6        7.14        7.39      1.70 o 
   0   9   6       13.47        9.51      1.91 o 
   1   9   6        0.04        0.81      1.02 o 
   2   9   6       18.57       12.04      1.64 o 
  -3  10   6        0.47        1.13      0.71 o 
  -2  10   6        1.20        1.34      0.88 o 
  -1  10   6       50.46       47.16      2.68 o 
   0  10   6        3.08        2.88      0.81 o 
  -1 -11   7       25.57       21.20      1.67 o 
   0 -11   7        5.39        4.64      0.96 o 
   1 -11   7       67.18       64.15      3.16 o 
   2 -11   7       28.44       31.81      2.14 o 
  -5 -10   7       29.20       29.96      2.17 o 
  -4 -10   7        2.05        4.07      1.18 o 
  -3 -10   7       63.95       62.32      3.60 o 
  -2 -10   7       68.07       65.77      3.75 o 
  -1 -10   7        8.25       11.77      1.23 o 
   0 -10   7        0.13       -0.71      1.04 o 
   1 -10   7       28.12       33.40      3.10 o 
   2 -10   7        0.02        0.44      0.89 o 
   3 -10   7        5.83        6.54      1.38 o 
   4 -10   7        8.58       10.51      1.39 o 
  -7  -9   7        0.01        1.87      0.79 o 
  -6  -9   7       69.87       69.17      3.74 o 
  -5  -9   7       17.75       17.52      2.26 o 
  -4  -9   7       59.43       57.04      3.01 o 
  -3  -9   7       80.33       92.42      4.73 o 
  -2  -9   7      619.77      635.52     13.53 o 
  -1  -9   7        1.78        3.05      0.85 o 
   0  -9   7       65.87       65.47      3.15 o 
   1  -9   7      107.45      118.50      6.43 o 
   2  -9   7      145.88      150.57      7.08 o 
   3  -9   7       38.20       38.19      3.51 o 
   4  -9   7        1.84        1.75      1.03 o 
   5  -9   7        0.89       -0.73      0.73 o 
  -8  -8   7       55.43       54.97      2.67 o 
  -7  -8   7       86.26       84.14      4.27 o 
  -6  -8   7      134.31      146.08      6.35 o 
  -5  -8   7      156.78      149.26      4.96 o 
  -4  -8   7       47.96       52.39      3.16 o 
  -3  -8   7      152.87      158.72      5.44 o 
  -2  -8   7       67.10       56.78      2.58 o 
  -1  -8   7       39.02       36.51      2.16 o 
   0  -8   7      309.23      312.31      5.94 o 
   1  -8   7       14.66       11.70      1.56 o 
   2  -8   7       27.18       26.97      3.39 o 
   3  -8   7        0.46       -0.45      1.33 o 
   4  -8   7       10.16        8.85      1.89 o 
   5  -8   7       21.43       20.82      2.36 o 
   6  -8   7        1.67        1.74      1.04 o 
  -8  -7   7      176.08      157.41      5.46 o 
  -7  -7   7       28.13       29.10      2.96 o 
  -6  -7   7       23.49       20.68      2.79 o 
  -5  -7   7        1.02        0.55      1.26 o 
  -4  -7   7       81.91       85.15      3.99 o 
  -3  -7   7      499.12      494.11      9.44 o 
  -2  -7   7      278.13      294.84      7.45 o 
  -1  -7   7      286.30      290.73      4.96 o 
   0  -7   7       49.82       54.09      2.20 o 
   1  -7   7      316.70      293.95      5.66 o 
   2  -7   7        0.27        0.37      1.23 o 
   3  -7   7       73.34       72.39      5.23 o 
   4  -7   7        6.46        7.28      2.01 o 
   5  -7   7        0.48       -0.83      2.41 o 
   6  -7   7       58.50       56.23      3.32 o 
   7  -7   7       13.23       13.49      1.71 o 
  -9  -6   7        8.52        5.97      1.03 o 
  -8  -6   7        0.87        2.45      0.87 o 
  -7  -6   7        1.13       -0.54      0.85 o 
  -6  -6   7       23.73       20.54      2.78 o 
  -5  -6   7      361.78      366.38      8.81 o 
  -4  -6   7      415.96      372.05      6.42 o 
  -3  -6   7      165.89      175.13      3.95 o 
  -2  -6   7       25.58       25.73      1.86 o 
  -1  -6   7       84.67       89.09      2.69 o 
   0  -6   7      553.40      550.81      8.08 o 
   1  -6   7     1788.10     1914.44     18.69 o 
   2  -6   7       36.03       39.99      2.16 o 
   3  -6   7        0.64        0.64      1.16 o 
   4  -6   7        9.18        9.27      1.79 o 
   5  -6   7      302.11      301.83      7.12 o 
   6  -6   7       12.89       13.97      2.03 o 
   7  -6   7        0.82       -0.73      1.15 o 
   8  -6   7       67.26       73.36      3.11 o 
  -9  -5   7       12.17       11.02      1.95 o 
  -8  -5   7      156.24      143.86      5.10 o 
  -7  -5   7        4.29        1.95      0.83 o 
  -6  -5   7       12.05       13.79      1.19 o 
  -5  -5   7       11.69        5.42      0.80 o 
  -4  -5   7      207.41      219.99      4.13 o 
  -3  -5   7      101.91       93.46      6.20 o 
  -2  -5   7       75.45       64.71      5.31 o 
  -1  -5   7       64.36       78.91      5.84 o 
   0  -5   7       61.28       66.52      5.40 o 
   1  -5   7      174.94      189.33      8.71 o 
   2  -5   7        6.96        6.09      1.50 o 
   3  -5   7       92.86       79.00      3.86 o 
   4  -5   7      688.14      712.16     23.86 o 
   5  -5   7      225.58      247.18      6.63 o 
   6  -5   7        0.01        0.13      0.93 o 
   7  -5   7       83.98       84.49      5.18 o 
   8  -5   7       40.16       46.32      2.99 o 
 -10  -4   7       14.94       16.47      1.84 o 
  -9  -4   7        7.45        7.78      1.32 o 
  -8  -4   7       26.01       24.54      2.10 o 
  -7  -4   7       31.17       34.51      2.08 o 
  -6  -4   7      167.37      171.60      3.28 o 
  -5  -4   7        2.49        0.40      0.67 o 
  -4  -4   7       98.20       96.58      3.73 o 
  -3  -4   7      100.35      108.52      3.75 o 
  -2  -4   7       25.41       27.74      2.05 o 
  -1  -4   7      972.15     1088.95     19.64 o 
   0  -4   7      991.65     1051.50     19.36 o 
   1  -4   7      116.93      126.92      6.76 o 
   2  -4   7       58.75       54.72      4.44 o 
   3  -4   7       78.53       83.41      2.89 o 
   4  -4   7      168.41      186.22      5.64 o 
   5  -4   7       57.04       55.53      3.30 o 
   6  -4   7       15.79       10.19      2.45 o 
   7  -4   7       52.28       51.83      4.39 o 
   8  -4   7        0.01        1.64      1.14 o 
 -10  -3   7       34.13       37.58      2.92 o 
  -9  -3   7       34.61       36.94      2.60 o 
  -8  -3   7       13.21       13.76      1.47 o 
  -7  -3   7      429.97      434.18      8.46 o 
  -6  -3   7       52.96       52.80      2.42 o 
  -5  -3   7        0.04        1.10      1.07 o 
  -4  -3   7      239.75      235.65      5.67 o 
  -3  -3   7       93.75       94.66      3.45 o 
  -2  -3   7       26.85       20.15      2.65 o 
  -1  -3   7     3153.77     3219.58     31.56 o 
   0  -3   7      175.19      182.98      7.61 o 
   1  -3   7      177.85      180.91      7.56 o 
   2  -3   7        1.55        0.76      1.00 o 
   3  -3   7       85.22       76.25      4.80 o 
   4  -3   7      564.00      584.16     11.88 o 
   5  -3   7      444.99      429.81     14.05 o 
   6  -3   7      247.57      242.19      9.98 o 
   7  -3   7        0.69        2.52      1.73 o 
   8  -3   7       23.65       27.28      2.76 o 
   9  -3   7       18.31       14.38      1.40 o 
 -11  -2   7        9.58       15.29      1.49 o 
 -10  -2   7       22.38       23.76      1.82 o 
  -9  -2   7      127.95      140.06      4.60 o 
  -8  -2   7        0.38       -0.85      1.03 o 
  -7  -2   7      291.97      295.33      6.96 o 
  -6  -2   7        0.44        1.43      0.85 o 
  -5  -2   7      420.90      468.37     11.72 o 
  -4  -2   7       11.83       18.67      1.64 o 
  -3  -2   7      511.85      489.91     11.36 o 
  -2  -2   7     2736.52     2912.34     27.73 o 
  -1  -2   7     1711.06     1715.60     21.27 o 
   0  -2   7      137.09      120.73      5.78 o 
   1  -2   7     1000.75     1065.20     17.22 o 
   2  -2   7      791.49      809.15     14.92 o 
   3  -2   7      145.88      147.68      6.71 o 
   4  -2   7      129.37      128.91      3.82 o 
   5  -2   7      564.90      566.18      8.34 o 
   6  -2   7       24.69       31.50      3.90 o 
   7  -2   7      263.45      294.54     10.27 o 
   8  -2   7       22.40       17.87      3.92 o 
 -11  -1   7       49.52       52.00      2.62 o 
 -10  -1   7       58.33       58.84      3.55 o 
  -9  -1   7      346.36      347.80      7.83 o 
  -8  -1   7      289.83      282.97      8.06 o 
  -7  -1   7      360.62      376.26      8.55 o 
  -6  -1   7       79.72       72.66      3.59 o 
  -5  -1   7      130.71      170.53      7.06 o 
  -4  -1   7      616.14      567.18     11.66 o 
  -3  -1   7     2228.16     2249.79     22.99 o 
  -2  -1   7      313.86      329.62      8.92 o 
  -1  -1   7       45.37       42.91      3.34 o 
   0  -1   7      586.38      571.00     11.99 o 
   1  -1   7       87.85      103.47      5.22 o 
   2  -1   7        1.49        0.73      0.99 o 
   3  -1   7        2.97        3.95      1.36 o 
   4  -1   7      211.41      217.45      7.15 o 
   5  -1   7      169.27      162.80      5.30 o 
   6  -1   7       43.36       44.97      4.50 o 
   7  -1   7        6.25        6.32      1.97 o 
   8  -1   7        8.94        6.04      1.65 o 
 -11   0   7        0.39        0.42      0.58 o 
 -10   0   7       45.86       43.42      3.64 o 
  -9   0   7       20.90       20.37      2.12 o 
  -8   0   7      242.98      237.34      5.56 o 
  -7   0   7       11.89       12.72      1.39 o 
  -6   0   7      183.30      175.79      4.35 o 
  -5   0   7        0.23        1.21      1.05 o 
  -4   0   7       67.43       90.05      4.57 o 
  -3   0   7        0.02       -1.18      1.18 o 
  -2   0   7       77.21       56.75      3.74 o 
  -1   0   7        6.86        6.03      1.47 o 
   0   0   7       17.42       23.23      2.53 o 
   1   0   7        1.03        1.32      1.03 o 
   2   0   7      568.34      683.68     13.28 o 
   3   0   7       28.12       25.02      2.95 o 
   4   0   7        7.65        8.56      1.13 o 
   5   0   7        2.23        2.72      1.14 o 
   6   0   7      258.75      296.49     10.76 o 
   7   0   7        1.06        2.60      1.77 o 
   8   0   7        8.10       11.37      1.75 o 
   9   0   7        2.39        1.95      0.71 o 
 -11   1   7        2.59        1.50      0.56 o 
 -10   1   7      130.41      131.12      6.48 o 
  -9   1   7      312.66      311.76     10.83 o 
  -8   1   7       22.12       24.48      1.96 o 
  -7   1   7      441.95      448.74      6.24 o 
  -6   1   7      140.65      149.37      4.05 o 
  -5   1   7      229.09      241.24      8.32 o 
  -4   1   7      206.64      193.57      6.85 o 
  -3   1   7     1889.97     1959.55     21.72 o 
  -2   1   7      942.76      943.42     15.20 o 
  -1   1   7       89.77       99.83      5.02 o 
   0   1   7      178.60      204.08      7.16 o 
   1   1   7      491.43      503.10     11.43 o 
   2   1   7      727.36      709.27     13.79 o 
   3   1   7        4.50        5.24      1.44 o 
   4   1   7       23.80       27.18      2.36 o 
   5   1   7      198.23      189.66      5.98 o 
   6   1   7      206.06      205.25      8.41 o 
   7   1   7        4.77        4.55      1.55 o 
   8   1   7        0.73        0.81      0.92 o 
 -11   2   7       72.59       81.66      5.32 o 
 -10   2   7       70.23       82.64      5.15 o 
  -9   2   7       18.66       18.52      3.09 o 
  -8   2   7      155.50      169.48      5.46 o 
  -7   2   7        7.42        9.81      1.55 o 
  -6   2   7       98.87      110.05      3.05 o 
  -5   2   7       43.10       44.87      3.65 o 
  -4   2   7      241.25      273.47      8.38 o 
  -3   2   7      164.04      192.82      7.20 o 
  -2   2   7      226.48      245.89      8.16 o 
  -1   2   7      205.46      228.04      7.86 o 
   0   2   7      131.55      154.33      5.26 o 
   1   2   7      147.40      134.08      6.20 o 
   2   2   7       62.19       53.94      4.38 o 
   3   2   7      188.68      194.16      4.51 o 
   4   2   7       18.78       18.35      1.61 o 
   5   2   7       68.98       70.48      3.00 o 
   6   2   7        3.45        3.13      1.14 o 
   7   2   7       51.02       42.47      3.53 o 
   8   2   7       17.52       18.29      2.18 o 
 -10   3   7        2.72        1.80      1.27 o 
  -9   3   7      318.65      336.04     11.36 o 
  -8   3   7      496.04      497.76     14.66 o 
  -7   3   7      409.26      387.59      8.97 o 
  -6   3   7        9.59        9.63      1.32 o 
  -5   3   7       17.63       15.46      1.69 o 
  -4   3   7      468.62      530.35     12.33 o 
  -3   3   7      353.00      378.70     10.66 o 
  -2   3   7      286.40      277.21      9.99 o 
  -1   3   7      137.80      155.67      7.76 o 
   0   3   7      332.21      345.06     11.78 o 
   1   3   7       23.02       24.60      1.66 o 
   2   3   7       13.51       14.65      1.19 o 
   3   3   7      245.74      230.53      6.06 o 
   4   3   7      501.08      468.55     12.14 o 
   5   3   7        1.41       -1.08      1.08 o 
   6   3   7        0.02        1.49      1.34 o 
   7   3   7       35.62       27.65      2.03 o 
   8   3   7       64.30       56.40      3.04 o 
 -10   4   7        9.85        9.64      1.69 o 
  -9   4   7       13.44       14.34      2.51 o 
  -8   4   7      184.27      184.56      5.78 o 
  -7   4   7       23.24       20.42      3.75 o 
  -6   4   7      471.82      432.01      7.66 o 
  -5   4   7      474.42      444.26      9.57 o 
  -4   4   7      800.81      832.99     19.52 o 
  -3   4   7       44.97       42.74      2.92 o 
  -2   4   7      512.26      508.63      9.84 o 
  -1   4   7        0.44        1.09      2.25 o 
   0   4   7      713.85      692.50     13.04 o 
   1   4   7      382.41      394.87     15.15 o 
   2   4   7      493.65      470.84      7.73 o 
   3   4   7       51.95       45.35      4.15 o 
   4   4   7        2.11        3.18      1.61 o 
   5   4   7      106.66      110.69      4.36 o 
   6   4   7       32.04       33.71      3.42 o 
   7   4   7       76.14       72.01      2.74 o 
  -9   5   7       20.95       15.25      2.19 o 
  -8   5   7        0.03        2.45      0.90 o 
  -7   5   7      240.12      236.95      8.91 o 
  -6   5   7        5.63        4.22      1.25 o 
  -5   5   7        1.24        1.10      2.44 o 
  -4   5   7        8.17        6.48      1.51 o 
  -3   5   7      285.36      272.80      7.01 o 
  -2   5   7        1.64        1.72      1.29 o 
  -1   5   7        3.22        0.73      0.93 o 
   0   5   7       78.20       90.36      3.62 o 
   1   5   7      101.63       95.38      3.75 o 
   2   5   7      172.71      186.41      5.92 o 
   3   5   7        7.02       10.47      2.37 o 
   4   5   7      529.91      517.16      9.73 o 
   5   5   7        3.91        3.80      1.04 o 
   6   5   7        6.11        9.41      1.81 o 
   7   5   7       10.99        7.40      1.22 o 
  -8   6   7       18.15       10.56      1.46 o 
  -7   6   7       42.24       29.00      2.22 o 
  -6   6   7       40.55       44.99      2.89 o 
  -5   6   7        0.09        0.96      1.61 o 
  -4   6   7      291.26      273.08     11.66 o 
  -3   6   7      453.36      447.30     14.30 o 
  -2   6   7       56.14       49.72      3.33 o 
  -1   6   7      414.61      416.00      9.31 o 
   0   6   7      404.82      411.06      9.19 o 
   1   6   7      124.28      120.80      4.94 o 
   2   6   7       26.51       28.03      3.60 o 
   3   6   7       20.93       18.07      1.97 o 
   4   6   7        4.45        5.02      1.10 o 
   5   6   7       27.99       25.71      2.81 o 
   6   6   7       14.10       12.04      1.64 o 
  -8   7   7        0.55        0.58      0.84 o 
  -7   7   7       13.94       12.15      1.91 o 
  -6   7   7       24.35       31.28      3.29 o 
  -5   7   7       97.69       91.36      5.73 o 
  -4   7   7        3.13        4.51      1.89 o 
  -3   7   7       28.35       27.73      2.48 o 
  -2   7   7        0.67        1.40      1.17 o 
  -1   7   7      184.52      183.75      6.09 o 
   0   7   7       32.12       44.28      3.02 o 
   1   7   7      219.90      235.96      6.40 o 
   2   7   7        9.37        4.67      1.15 o 
   3   7   7       13.11       14.79      1.54 o 
   4   7   7       18.64       19.85      1.54 o 
   5   7   7       34.04       32.89      2.36 o 
  -7   8   7       31.52       25.05      2.01 o 
  -6   8   7        3.85        4.64      1.31 o 
  -5   8   7      108.58      131.95      5.98 o 
  -4   8   7       14.56       15.29      2.39 o 
  -3   8   7       94.48       96.43      5.16 o 
  -2   8   7        5.77        4.89      2.02 o 
  -1   8   7        0.16        0.00      1.05 o 
   0   8   7       20.22       22.25      2.94 o 
   1   8   7      319.53      317.20      9.76 o 
   2   8   7      162.29      154.11      6.22 o 
   3   8   7        3.14        1.74      0.58 o 
  -5   9   7        2.98        4.58      1.00 o 
  -4   9   7        5.85        5.95      1.30 o 
  -3   9   7      118.41      124.01      8.39 o 
  -2   9   7       63.48       68.33      3.80 o 
  -1   9   7        2.42        2.62      1.15 o 
   0   9   7        2.52        1.49      0.99 o 
   1   9   7       18.33       17.27      1.89 o 
   2   9   7       97.43       90.76      3.38 o 
   0 -11   8       71.67       71.56      2.93 o 
   1 -11   8       12.86       10.06      1.24 o 
  -5 -10   8        2.23        2.11      0.82 o 
  -4 -10   8       42.09       41.70      2.74 o 
  -3 -10   8        3.66        2.58      1.07 o 
  -2 -10   8       23.59       23.97      2.31 o 
  -1 -10   8        0.19        0.33      0.55 o 
   0 -10   8        3.08        3.55      1.21 o 
   1 -10   8        0.55        1.10      0.88 o 
   2 -10   8        7.75        9.15      1.61 o 
   3 -10   8        6.47        5.57      1.22 o 
  -7  -9   8       44.22       46.57      2.33 o 
  -6  -9   8      209.37      221.31      6.26 o 
  -5  -9   8        1.09        0.50      0.95 o 
  -4  -9   8        1.94        2.67      1.27 o 
  -3  -9   8       76.79       88.86      5.01 o 
  -2  -9   8        0.12        0.66      0.72 o 
  -1  -9   8       16.41       16.30      1.61 o 
   0  -9   8       73.62       75.13      3.26 o 
   1  -9   8       17.69       10.35      2.05 o 
   2  -9   8        4.11        5.64      1.76 o 
   3  -9   8        8.42       13.40      2.12 o 
   4  -9   8       22.95       25.31      2.42 o 
   5  -9   8        0.03        0.81      0.62 o 
  -8  -8   8        7.94        5.15      0.93 o 
  -7  -8   8       20.44       18.06      2.02 o 
  -6  -8   8       18.90       12.07      1.96 o 
  -5  -8   8       40.41       36.64      3.41 o 
  -4  -8   8      786.82      802.41     11.79 o 
  -3  -8   8       18.75       22.12      2.16 o 
  -2  -8   8      162.78      163.13      4.25 o 
  -1  -8   8      166.03      155.13      4.97 o 
   0  -8   8      325.98      319.66     12.52 o 
   1  -8   8       70.81       70.99      3.41 o 
   2  -8   8       86.99       75.52      5.29 o 
   3  -8   8       17.85       12.19      2.29 o 
   4  -8   8       30.09       28.43      2.96 o 
   5  -8   8        0.02        0.41      0.68 o 
   6  -8   8        5.92        6.49      1.06 o 
  -8  -7   8        2.99        2.39      0.96 o 
  -7  -7   8       72.58       74.52      4.32 o 
  -6  -7   8      113.22      111.05      5.81 o 
  -5  -7   8      162.06      162.48      7.29 o 
  -4  -7   8      173.39      177.58      5.70 o 
  -3  -7   8      353.65      377.61      8.28 o 
  -2  -7   8      775.90      789.98     11.85 o 
  -1  -7   8      623.93      693.44     17.50 o 
   0  -7   8        1.19        2.29      0.93 o 
   1  -7   8     1438.44     1444.71     15.20 o 
   2  -7   8      219.44      212.75      8.92 o 
   3  -7   8      130.72      132.68      7.03 o 
   4  -7   8        1.96        1.44      1.23 o 
   5  -7   8       11.19        9.54      1.84 o 
   6  -7   8       14.07       11.44      1.15 o 
  -9  -6   8        0.41       -0.81      0.81 o 
  -8  -6   8        0.10        0.10      1.20 o 
  -7  -6   8        0.32        2.00      1.19 o 
  -6  -6   8        0.72        0.97      1.21 o 
  -5  -6   8      149.05      154.16      7.07 o 
  -4  -6   8      604.95      608.22      9.46 o 
  -3  -6   8       20.07       16.02      1.35 o 
  -2  -6   8        0.81        1.83      0.80 o 
  -1  -6   8        0.00        0.84      0.68 o 
   0  -6   8        9.57        8.88      1.22 o 
   1  -6   8       89.59       87.86      3.24 o 
   2  -6   8      109.73       91.51      5.81 o 
   3  -6   8      196.89      202.32      8.62 o 
   4  -6   8       51.72       47.21      2.97 o 
   5  -6   8        6.27        4.07      1.64 o 
   6  -6   8        5.08        3.81      0.90 o 
   7  -6   8       20.84       23.32      2.21 o 
  -9  -5   8        0.01        0.69      1.05 o 
  -8  -5   8        9.53       12.39      1.43 o 
  -7  -5   8        7.15        4.29      0.92 o 
  -6  -5   8       13.83        7.97      1.35 o 
  -5  -5   8        1.61        0.36      1.40 o 
  -4  -5   8       16.99       14.96      1.24 o 
  -3  -5   8      165.33      155.52      4.16 o 
  -2  -5   8       14.06       18.87      1.55 o 
  -1  -5   8       10.46       14.06      2.87 o 
   0  -5   8     2986.43     3067.01     17.58 o 
   1  -5   8       98.72       97.94      3.29 o 
   2  -5   8        0.02        1.69      1.06 o 
   3  -5   8       49.51       48.16      4.30 o 
   4  -5   8      684.13      700.42     11.04 o 
   5  -5   8       35.12       28.75      2.46 o 
   6  -5   8        0.25        1.15      0.97 o 
   7  -5   8        0.49        1.04      0.99 o 
   8  -5   8        4.55        3.28      0.85 o 
 -10  -4   8        7.66        5.70      1.42 o 
  -9  -4   8        7.85        5.87      1.12 o 
  -8  -4   8       92.62       95.87      3.27 o 
  -7  -4   8      246.13      252.40      6.41 o 
  -6  -4   8       42.47       37.64      2.99 o 
  -5  -4   8       12.56       10.56      1.14 o 
  -4  -4   8       35.14       36.59      2.46 o 
  -3  -4   8       10.95        6.84      2.51 o 
  -2  -4   8      443.88      464.87     13.61 o 
  -1  -4   8       32.89       25.62      3.47 o 
   0  -4   8       26.19       28.53      3.67 o 
   1  -4   8      249.42      257.00     10.11 o 
   2  -4   8      126.16      139.12      4.90 o 
   3  -4   8      385.87      375.57      6.60 o 
   4  -4   8      102.94       96.78      5.97 o 
   5  -4   8        8.90        8.30      1.54 o 
   6  -4   8       31.68       27.82      3.40 o 
   7  -4   8        6.10        7.90      1.85 o 
   8  -4   8       59.10       71.84      3.46 o 
 -10  -3   8        0.14        1.34      0.74 o 
  -9  -3   8        2.67        2.10      0.95 o 
  -8  -3   8      170.46      170.70      4.42 o 
  -7  -3   8       73.89       71.64      3.49 o 
  -6  -3   8        8.06        9.35      1.16 o 
  -5  -3   8       66.91       68.53      3.41 o 
  -4  -3   8      423.55      413.00      7.90 o 
  -3  -3   8      574.49      578.69     14.22 o 
  -2  -3   8      134.47      108.36      6.26 o 
  -1  -3   8      286.94      294.04     10.22 o 
   0  -3   8      300.35      297.49     10.38 o 
   1  -3   8       68.92       60.10      4.76 o 
   2  -3   8       55.77       55.38      4.52 o 
   3  -3   8       50.47       57.17      2.53 o 
   4  -3   8      472.09      446.41      8.09 o 
   5  -3   8      441.93      445.77      9.00 o 
   6  -3   8       71.79       75.14      3.61 o 
   7  -3   8       41.38       39.20      3.52 o 
   8  -3   8       44.47       45.23      3.00 o 
 -11  -2   8      127.04      145.47      3.58 o 
 -10  -2   8      106.97      127.80      3.71 o 
  -9  -2   8        3.22        4.84      1.16 o 
  -8  -2   8      257.55      275.17      5.58 o 
  -7  -2   8       88.74       90.86     10.95 o 
  -6  -2   8      158.82      179.67      5.77 o 
  -5  -2   8       67.77       70.29      4.78 o 
  -4  -2   8      231.93      255.68      6.10 o 
  -3  -2   8      139.18      158.85      7.08 o 
  -2  -2   8      120.10      131.58      6.47 o 
  -1  -2   8      271.14      297.36      9.69 o 
   0  -2   8      355.36      402.27     11.40 o 
   1  -2   8       58.74       55.05      4.40 o 
   2  -2   8        7.66       15.35      2.51 o 
   3  -2   8       66.00       73.83      2.86 o 
   4  -2   8       20.27       18.56      1.63 o 
   5  -2   8       63.11       64.09      3.57 o 
   6  -2   8      226.41      220.07      9.05 o 
   7  -2   8        2.23        1.98      1.38 o 
   8  -2   8       12.73       12.14      3.11 o 
 -11  -1   8       53.02       53.35      2.29 o 
 -10  -1   8        0.05       -0.54      1.09 o 
  -9  -1   8       82.62       85.17      4.81 o 
  -8  -1   8      366.97      358.06      5.49 o 
  -7  -1   8      199.03      194.87      5.00 o 
  -6  -1   8      158.70      155.63      4.23 o 
  -5  -1   8       63.60       56.60      4.32 o 
  -4  -1   8        4.31        6.40      1.52 o 
  -3  -1   8      586.42      594.87     13.02 o 
  -2  -1   8      548.89      516.20     12.22 o 
  -1  -1   8       54.89       68.92      4.63 o 
   0  -1   8      908.19      941.94     16.88 o 
   1  -1   8      295.81      301.05      9.65 o 
   2  -1   8      269.35      271.52      9.21 o 
   3  -1   8       23.89       26.61      1.80 o 
   4  -1   8       47.42       43.41      2.41 o 
   5  -1   8       31.75       36.55      3.32 o 
   6  -1   8      194.69      196.67      8.58 o 
   7  -1   8       22.93       26.28      3.08 o 
   8  -1   8        0.00        0.33      1.32 o 
 -11   0   8        1.57        0.91      0.61 o 
 -10   0   8       73.34       70.71      7.88 o 
  -9   0   8        5.35        6.34      1.36 o 
  -8   0   8       94.31       84.62      3.36 o 
  -7   0   8        0.08       -0.75      0.75 o 
  -6   0   8       11.98        7.52      1.07 o 
  -5   0   8        0.39        0.37      0.96 o 
  -4   0   8      533.43      520.59     11.97 o 
  -3   0   8        0.80        0.37      1.03 o 
  -2   0   8       38.22       49.85      3.85 o 
  -1   0   8        2.16        1.51      1.13 o 
   0   0   8        4.39       -0.13      1.33 o 
   1   0   8        7.05        7.74      1.93 o 
   2   0   8      333.86      355.76     10.41 o 
   3   0   8        9.87       12.95      2.09 o 
   4   0   8       18.96       19.82      1.72 o 
   5   0   8       13.06       14.55      2.80 o 
   6   0   8      189.26      177.42      8.16 o 
   7   0   8        1.60        0.34      1.14 o 
   8   0   8        0.12       -0.57      0.57 o 
 -11   1   8       95.79       80.10      3.46 o 
 -10   1   8       47.46       56.49      2.46 o 
  -9   1   8       27.17       22.74      6.34 o 
  -8   1   8      265.84      253.04      6.86 o 
  -7   1   8      110.12      100.61      3.51 o 
  -6   1   8        2.66        3.47      0.90 o 
  -5   1   8       24.22       36.60      3.53 o 
  -4   1   8       44.75       46.38      3.78 o 
  -3   1   8      113.36      109.99      5.82 o 
  -2   1   8       81.79       76.46      4.81 o 
  -1   1   8        0.49        0.49      1.08 o 
   0   1   8      231.36      233.70      8.43 o 
   1   1   8      240.32      240.72      8.68 o 
   2   1   8       82.32       75.39      5.02 o 
   3   1   8       13.47       16.85      2.23 o 
   4   1   8      152.16      145.63      5.34 o 
   5   1   8      572.43      533.04      9.89 o 
   6   1   8      205.59      210.81      6.48 o 
   7   1   8        3.01        3.71      1.19 o 
   8   1   8        9.46        8.86      1.47 o 
 -11   2   8        5.91        5.57      1.04 o 
 -10   2   8        1.79        1.51      1.16 o 
  -9   2   8       94.77       87.86      5.91 o 
  -8   2   8       31.00       29.96      3.79 o 
  -7   2   8      775.69      798.35     18.40 o 
  -6   2   8       49.21       58.79      3.81 o 
  -5   2   8       35.32       30.83      2.34 o 
  -4   2   8       23.36       20.15      2.69 o 
  -3   2   8      335.15      399.24     11.17 o 
  -2   2   8      163.07      174.83      7.46 o 
  -1   2   8      114.64      134.70      6.57 o 
   0   2   8      393.31      422.58     11.64 o 
   1   2   8       44.53       42.25      3.82 o 
   2   2   8        0.30        1.05      0.68 o 
   3   2   8       11.81       12.74      1.67 o 
   4   2   8      207.16      202.82      8.32 o 
   5   2   8       20.00       23.17      2.21 o 
   6   2   8       84.40       81.88      7.25 o 
   7   2   8       41.20       30.09      2.48 o 
   8   2   8        2.81        3.93      0.94 o 
 -10   3   8       29.52       30.53      2.95 o 
  -9   3   8      130.07      130.18      6.90 o 
  -8   3   8      242.42      269.88     10.68 o 
  -7   3   8      292.59      307.63      7.49 o 
  -6   3   8        5.20        2.21      1.08 o 
  -5   3   8       17.72       18.31      1.95 o 
  -4   3   8       62.86       59.07      3.36 o 
  -3   3   8       25.65       31.22      2.47 o 
  -2   3   8       43.27       51.51      4.35 o 
  -1   3   8        0.31        0.35      1.12 o 
   0   3   8      337.00      327.08      7.47 o 
   1   3   8      580.87      584.05     10.03 o 
   2   3   8      160.73      152.88      7.59 o 
   3   3   8       12.91       10.92      2.28 o 
   4   3   8       42.54       42.32      3.90 o 
   5   3   8       20.90       17.31      1.88 o 
   6   3   8       15.57       13.42      2.25 o 
   7   3   8       16.63       16.30      1.35 o 
 -10   4   8       15.76       14.12      1.82 o 
  -9   4   8       13.71       12.69      2.25 o 
  -8   4   8       81.98       87.07      3.81 o 
  -7   4   8        0.35        3.64      1.39 o 
  -6   4   8        0.56        2.49      0.88 o 
  -5   4   8       20.30       26.99      3.18 o 
  -4   4   8       26.37       29.72      3.69 o 
  -3   4   8        0.27        1.59      0.95 o 
  -2   4   8      362.88      385.36      8.58 o 
  -1   4   8      106.67      111.66      4.00 o 
   0   4   8        6.82        8.36      1.33 o 
   1   4   8      112.69      112.23      4.68 o 
   2   4   8      411.45      421.84     12.36 o 
   3   4   8      405.33      416.52     12.02 o 
   4   4   8        0.17        1.49      1.03 o 
   5   4   8        1.81        1.19      0.86 o 
   6   4   8        1.00        1.13      0.72 o 
   7   4   8       47.99       42.18      2.42 o 
  -9   5   8       37.45       38.31      2.98 o 
  -8   5   8        0.95        1.79      0.84 o 
  -7   5   8       74.45       64.85      3.38 o 
  -6   5   8        0.43       -0.65      0.87 o 
  -5   5   8        2.89        9.53      1.37 o 
  -4   5   8      134.40      129.83      8.25 o 
  -3   5   8      388.21      412.03      8.78 o 
  -2   5   8      181.50      195.43      5.14 o 
  -1   5   8       58.26       59.33      3.04 o 
   0   5   8      118.12      141.36     15.69 o 
   1   5   8      184.66      181.39      6.11 o 
   2   5   8      338.55      337.06      8.05 o 
   3   5   8       30.76       28.07      2.36 o 
   4   5   8      213.24      204.09      5.86 o 
   5   5   8       12.14        9.66      1.23 o 
   6   5   8       32.04       32.29      2.61 o 
  -8   6   8       34.28       23.32      2.23 o 
  -7   6   8        1.46        0.95      1.21 o 
  -6   6   8       94.56       88.18      3.75 o 
  -5   6   8        8.79        4.20      1.01 o 
  -4   6   8       22.77       23.02      3.87 o 
  -3   6   8       12.69       17.88      2.09 o 
  -2   6   8       86.21       73.27      4.00 o 
  -1   6   8       85.27       92.22      4.45 o 
   0   6   8      136.61      131.44      8.67 o 
   1   6   8       17.75       18.77      2.15 o 
   2   6   8       14.57        7.13      1.99 o 
   3   6   8       92.80       89.39      3.89 o 
   4   6   8        6.29        3.10      1.44 o 
   5   6   8       15.36       15.24      1.93 o 
  -7   7   8       10.26       12.11      1.71 o 
  -6   7   8        0.48        2.91      1.26 o 
  -5   7   8       72.89       77.41      4.92 o 
  -4   7   8        0.38        0.52      1.44 o 
  -3   7   8       11.64       14.37      1.99 o 
  -2   7   8      207.54      218.73      6.41 o 
  -1   7   8      127.46      142.56      5.17 o 
   0   7   8      165.28      178.03      5.58 o 
   1   7   8        4.00        2.04      0.94 o 
   2   7   8       44.86       47.73      2.67 o 
   3   7   8       27.39       30.07      1.94 o 
   4   7   8        2.59        1.60      0.55 o 
  -6   8   8       21.28       24.85      2.11 o 
  -5   8   8        5.19        3.40      1.15 o 
  -4   8   8       37.66       39.61      3.29 o 
  -3   8   8        0.10        1.64      1.03 o 
  -2   8   8       18.87       18.19      1.72 o 
  -1   8   8       20.46       21.54      2.64 o 
   0   8   8      248.91      245.11      8.18 o 
   1   8   8      126.87      108.73      5.18 o 
   2   8   8       26.90       26.74      2.39 o 
  -4   9   8        4.93        4.33      0.93 o 
  -3   9   8        0.00       -0.73      0.73 o 
  -2   9   8        3.83        2.15      0.83 o 
  -1   9   8       26.88       33.34      2.42 o 
   0   9   8        8.14       10.76      1.40 o 
  -5 -10   9        0.95        0.39      0.54 o 
  -4 -10   9        4.47        3.80      0.99 o 
  -3 -10   9        0.28       -0.17      0.72 o 
  -2 -10   9        0.11        0.21      0.75 o 
  -1 -10   9       15.74       17.00      1.29 o 
   0 -10   9        1.17        0.14      0.80 o 
   1 -10   9        3.64        2.70      1.10 o 
   2 -10   9       15.87       13.92      1.76 o 
   3 -10   9       11.75        8.76      1.24 o 
  -6  -9   9        0.08        0.70      0.75 o 
  -5  -9   9       57.16       55.46      3.47 o 
  -4  -9   9       16.89       20.02      2.34 o 
  -3  -9   9        0.04       -0.30      0.98 o 
  -2  -9   9       91.23       90.72      4.95 o 
  -1  -9   9       50.21       50.53      4.57 o 
   0  -9   9       76.19       66.54      2.99 o 
   1  -9   9       18.56       19.37      2.53 o 
   2  -9   9       34.32       29.18      2.93 o 
   3  -9   9       70.25       73.08      4.16 o 
   4  -9   9        1.99        1.47      0.83 o 
  -7  -8   9       56.07       63.07      3.27 o 
  -6  -8   9       28.25       23.74      2.51 o 
  -5  -8   9       29.51       26.87      2.90 o 
  -4  -8   9       29.28       28.37      3.12 o 
  -3  -8   9       67.78       70.65      4.82 o 
  -2  -8   9        9.71       10.37      2.21 o 
  -1  -8   9       43.68       45.62      2.74 o 
   0  -8   9        1.37        1.82      0.90 o 
   1  -8   9      183.89      201.15      8.35 o 
   2  -8   9        6.72        7.09      1.93 o 
   3  -8   9       53.61       57.48      4.27 o 
   4  -8   9       53.60       55.42      3.77 o 
   5  -8   9       57.96       57.27      3.08 o 
  -8  -7   9      154.74      144.58      4.41 o 
  -7  -7   9        0.00        0.96      0.67 o 
  -6  -7   9        6.95        7.19      1.72 o 
  -5  -7   9       22.02       14.98      2.35 o 
  -4  -7   9      226.86      231.06      8.65 o 
  -3  -7   9       35.56       42.41      3.87 o 
  -2  -7   9      256.91      271.12      9.45 o 
  -1  -7   9       81.03       83.35      3.72 o 
   0  -7   9        1.65        1.75      0.95 o 
   1  -7   9      141.71      150.22      5.02 o 
   2  -7   9        2.77        0.91      1.52 o 
   3  -7   9      168.43      165.21      7.66 o 
   4  -7   9        0.00        1.20      0.80 o 
   5  -7   9        2.21        1.75      0.77 o 
   6  -7   9       39.51       40.81      2.41 o 
  -9  -6   9        8.84        9.42      1.26 o 
  -8  -6   9      269.47      258.36      7.77 o 
  -7  -6   9        2.29       -0.89      1.06 o 
  -6  -6   9        7.29        2.65      3.58 o 
  -5  -6   9       80.24       80.26      5.02 o 
  -4  -6   9      551.36      580.47     13.42 o 
  -3  -6   9      333.71      341.23      8.03 o 
  -2  -6   9       40.83       48.82      5.83 o 
  -1  -6   9      184.65      180.82      4.63 o 
   0  -6   9     1488.30     1504.65     15.69 o 
   1  -6   9       15.04       19.49      2.32 o 
   2  -6   9      101.07      109.23      6.45 o 
   3  -6   9        2.92        1.91      1.48 o 
   4  -6   9       49.10       44.84      2.83 o 
   5  -6   9       19.50       17.41      1.72 o 
   6  -6   9       54.91       51.99      3.50 o 
   7  -6   9        0.06       -0.67      0.67 o 
  -9  -5   9        0.38        2.27      1.20 o 
  -8  -5   9        0.04       -1.63      1.63 o 
  -7  -5   9      134.75      114.02      4.16 o 
  -6  -5   9        1.14        2.92      0.99 o 
  -5  -5   9        0.04       -1.87      2.45 o 
  -4  -5   9        0.16        0.59      0.69 o 
  -3  -5   9      358.55      352.50      6.93 o 
  -2  -5   9      317.71      321.60      7.50 o 
  -1  -5   9      177.90      154.13      4.09 o 
   0  -5   9      966.92     1004.95     10.64 o 
   1  -5   9        0.17        0.02      0.88 o 
   2  -5   9      886.78      926.87     18.13 o 
   3  -5   9       40.23       44.88      4.27 o 
   4  -5   9        3.89        4.24      1.35 o 
   5  -5   9       61.50       60.77      3.27 o 
   6  -5   9       68.80       70.93      3.39 o 
   7  -5   9       13.86       15.50      1.79 o 
 -10  -4   9        4.32        6.26      1.35 o 
  -9  -4   9       27.59       26.02      2.85 o 
  -8  -4   9      108.40      124.28      3.56 o 
  -7  -4   9        1.00        0.74      0.85 o 
  -6  -4   9      383.39      373.49      7.58 o 
  -5  -4   9      474.01      451.09      5.79 o 
  -4  -4   9      723.55      745.00      7.50 o 
  -3  -4   9       40.27       31.91      1.85 o 
  -2  -4   9      234.24      238.70     10.38 o 
  -1  -4   9        0.06       -0.05      1.50 o 
   0  -4   9      727.01      755.59      8.82 o 
   1  -4   9      466.92      495.86      9.52 o 
   2  -4   9      292.78      293.12      9.95 o 
   3  -4   9        0.59        1.62      1.07 o 
   4  -4   9        9.12        9.53      1.64 o 
   5  -4   9      171.31      182.61      5.60 o 
   6  -4   9       69.83       68.99      3.62 o 
   7  -4   9       22.90       25.39      2.45 o 
 -10  -3   9        0.69        1.19      0.92 o 
  -9  -3   9      401.05      416.61      7.00 o 
  -8  -3   9      842.66      854.82     14.47 o 
  -7  -3   9      129.04      118.97      4.27 o 
  -6  -3   9       16.96       20.18      2.12 o 
  -5  -3   9        4.43        5.15      0.91 o 
  -4  -3   9      623.67      640.33      7.11 o 
  -3  -3   9       93.32       88.17      6.00 o 
  -2  -3   9      280.79      252.29     10.15 o 
  -1  -3   9      303.81      341.28     11.76 o 
   0  -3   9      367.25      361.51     12.26 o 
   1  -3   9      155.23      151.52      5.75 o 
   2  -3   9        4.95        6.34      1.41 o 
   3  -3   9      398.59      379.21      7.98 o 
   4  -3   9      329.24      318.15      7.62 o 
   5  -3   9       90.30       92.94      4.12 o 
   6  -3   9       19.47       16.52      1.68 o 
   7  -3   9        9.86        8.64      1.67 o 
   8  -3   9       16.83       16.03      1.33 o 
 -10  -2   9        0.66       -0.45      0.86 o 
  -9  -2   9      142.76      146.30      3.75 o 
  -8  -2   9        3.33        1.95      0.87 o 
  -7  -2   9      644.38      682.76     17.29 o 
  -6  -2   9       30.16       36.56      5.67 o 
  -5  -2   9       41.36       40.96      2.13 o 
  -4  -2   9       19.73       13.42      2.39 o 
  -3  -2   9      184.78      216.59      8.86 o 
  -2  -2   9      114.71      127.30      6.93 o 
  -1  -2   9       47.75       63.60      4.97 o 
   0  -2   9      429.71      460.82     13.26 o 
   1  -2   9        0.51       -2.03      2.03 o 
   2  -2   9       71.12       73.00      7.97 o 
   3  -2   9       51.19       59.21      2.71 o 
   4  -2   9      180.38      179.01      7.24 o 
   5  -2   9       49.54       40.36      5.64 o 
   6  -2   9       27.97       26.38      3.19 o 
   7  -2   9       86.93       92.75      4.82 o 
   8  -2   9        0.11        0.00      0.52 o 
 -10  -1   9       18.05       19.28      1.42 o 
  -9  -1   9       61.20       55.21      2.05 o 
  -8  -1   9       21.69       24.86      1.96 o 
  -7  -1   9      208.24      187.02      7.18 o 
  -6  -1   9       64.23       56.17      2.67 o 
  -5  -1   9       32.86       43.57      2.20 o 
  -4  -1   9       91.29       94.36      5.73 o 
  -3  -1   9       26.18       25.00      3.05 o 
  -2  -1   9       66.29       63.32      4.75 o 
  -1  -1   9       54.08       45.51      4.13 o 
   0  -1   9      144.00      145.53      7.28 o 
   1  -1   9     1332.64     1367.69     22.08 o 
   2  -1   9      141.75      141.60      4.99 o 
   3  -1   9        1.02        0.59      0.73 o 
   4  -1   9        2.90        2.55      1.18 o 
   5  -1   9     1678.42     1648.29     24.26 o 
   6  -1   9       58.02       58.41      4.56 o 
   7  -1   9      117.06      125.43      3.86 o 
   8  -1   9        6.34        3.90      0.86 o 
 -10   0   9       51.61       63.34      2.35 o 
  -9   0   9        0.35       -0.68      0.96 o 
  -8   0   9      190.58      195.94      4.96 o 
  -7   0   9        1.31        2.81      1.15 o 
  -6   0   9        8.08        9.84      1.22 o 
  -5   0   9        3.35        3.35      1.02 o 
  -4   0   9      131.57      151.12      7.11 o 
  -3   0   9        0.34        2.61      1.29 o 
  -2   0   9      887.16      875.59     17.23 o 
  -1   0   9       20.77       17.81      2.64 o 
   0   0   9      176.98      205.95      8.51 o 
   1   0   9       72.95       77.51      5.35 o 
   2   0   9      656.98      694.07     15.20 o 
   3   0   9        8.40        9.42      1.95 o 
   4   0   9        0.03        1.76      1.50 o 
   5   0   9      208.97      218.79      8.98 o 
   6   0   9      552.14      613.73     19.94 o 
   7   0   9       25.05       25.65      2.48 o 
   8   0   9        0.75        0.31      0.50 o 
 -10   1   9        1.58        1.51      1.14 o 
  -9   1   9        3.43        2.21      0.96 o 
  -8   1   9      625.16      638.50     16.14 o 
  -7   1   9      100.00       91.24      3.34 o 
  -6   1   9        2.29        7.14      1.76 o 
  -5   1   9        8.43        3.80      1.49 o 
  -4   1   9      548.25      578.44     13.99 o 
  -3   1   9      107.27      117.86      6.51 o 
  -2   1   9      198.40      225.69      8.92 o 
  -1   1   9      102.68      108.85      6.27 o 
   0   1   9      449.62      472.48     12.97 o 
   1   1   9      457.35      460.67     16.73 o 
   2   1   9       25.64       22.93      1.49 o 
   3   1   9       79.90       86.48      3.27 o 
   4   1   9      281.47      279.67      7.13 o 
   5   1   9      692.32      654.85     25.76 o 
   6   1   9        6.79        7.22      1.75 o 
   7   1   9        8.15       10.17      1.46 o 
 -10   2   9        6.13        5.21      1.43 o 
  -9   2   9       13.40       15.99      2.70 o 
  -8   2   9        3.35        7.20      2.13 o 
  -7   2   9      319.34      340.38     12.16 o 
  -6   2   9        0.68       -1.29      1.29 o 
  -5   2   9      329.44      314.79      7.58 o 
  -4   2   9        8.89       11.73      1.64 o 
  -3   2   9        8.44        6.94      2.59 o 
  -2   2   9        7.34       10.75      5.10 o 
  -1   2   9      104.15      119.54      4.57 o 
   0   2   9       11.61        8.11      1.43 o 
   1   2   9      240.49      257.87      6.79 o 
   2   2   9        0.94        0.85      1.25 o 
   3   2   9      114.68      114.75      6.52 o 
   4   2   9      267.02      279.64      9.94 o 
   5   2   9        0.90        0.58      0.97 o 
   6   2   9        7.48        7.49      1.12 o 
   7   2   9       21.43       21.62      2.20 o 
 -10   3   9       24.36       23.36      2.36 o 
  -9   3   9       27.03       25.70      3.12 o 
  -8   3   9      470.13      478.52     13.84 o 
  -7   3   9      278.96      271.76     10.88 o 
  -6   3   9      148.78      139.51      5.63 o 
  -5   3   9      127.99      124.44      7.62 o 
  -4   3   9      316.96      341.39     15.35 o 
  -3   3   9      501.23      479.55      9.78 o 
  -2   3   9      738.94      727.78     11.94 o 
  -1   3   9      235.01      243.75     11.73 o 
   0   3   9        0.30        0.86      1.05 o 
   1   3   9       21.05       18.80      2.22 o 
   2   3   9      405.13      408.01     12.33 o 
   3   3   9       59.52       65.87      5.05 o 
   4   3   9        1.43        2.15      1.01 o 
   5   3   9      162.24      160.26      4.86 o 
   6   3   9        0.46        0.79      0.97 o 
 -10   4   9       13.62       11.59      1.46 o 
  -9   4   9        0.99        0.90      1.14 o 
  -8   4   9       30.71       30.53      3.47 o 
  -7   4   9       66.26       66.17      3.37 o 
  -6   4   9      573.75      538.02      8.35 o 
  -5   4   9        3.18        2.59      1.01 o 
  -4   4   9      192.04      176.38      9.31 o 
  -3   4   9       14.33       12.94      1.93 o 
  -2   4   9      782.50      810.14     10.91 o 
  -1   4   9        6.25        7.82      4.99 o 
   0   4   9        1.07       -0.35      1.62 o 
   1   4   9      173.13      176.09      8.50 o 
   2   4   9      239.31      238.46      9.62 o 
   3   4   9      165.04      170.47      7.74 o 
   4   4   9       17.32       16.10      1.43 o 
   5   4   9       36.22       36.37      2.21 o 
   6   4   9       37.05       34.95      2.64 o 
  -9   5   9        5.55        0.38      0.82 o 
  -8   5   9        2.43        2.30      1.29 o 
  -7   5   9       74.73       73.02      3.33 o 
  -6   5   9       76.05       67.12      2.94 o 
  -5   5   9       28.40       30.08      2.10 o 
  -4   5   9       28.99       28.38      4.18 o 
  -3   5   9       99.68      115.58      4.75 o 
  -2   5   9       12.19       14.96      1.96 o 
  -1   5   9       42.44       41.35      3.09 o 
   0   5   9      106.12      108.24      4.95 o 
   1   5   9       12.16       10.99      1.76 o 
   2   5   9       12.53       15.89      1.90 o 
   3   5   9        0.01        0.58      0.65 o 
   4   5   9        9.49       11.15      1.43 o 
   5   5   9        0.88        1.48      0.99 o 
  -8   6   9       14.00       10.13      1.39 o 
  -7   6   9       79.99       80.32      5.33 o 
  -6   6   9       11.98       11.63      1.44 o 
  -5   6   9      313.71      318.69      8.47 o 
  -4   6   9        6.74        8.86      2.63 o 
  -3   6   9       89.94       84.92      4.29 o 
  -2   6   9       28.76       29.81      2.60 o 
  -1   6   9        8.12        4.24      1.76 o 
   0   6   9        4.43        3.53      2.08 o 
   1   6   9       53.71       47.13      2.98 o 
   2   6   9       10.20        8.40      1.40 o 
   3   6   9        1.41        1.48      0.85 o 
   4   6   9        7.95        7.94      1.00 o 
  -7   7   9        3.28        1.97      0.79 o 
  -6   7   9        1.93        3.92      1.17 o 
  -5   7   9        1.09        1.16      1.05 o 
  -4   7   9       10.65        6.71      1.31 o 
  -3   7   9       12.72       13.44      1.63 o 
  -2   7   9       75.08       80.78      3.68 o 
  -1   7   9        0.06        0.69      0.88 o 
   0   7   9      162.40      174.57      5.10 o 
   1   7   9        0.18       -0.72      0.72 o 
   2   7   9       35.74       39.53      2.17 o 
   3   7   9       14.87       17.60      1.27 o 
  -5   8   9        1.49       -0.60      0.72 o 
  -4   8   9       57.62       62.45      3.46 o 
  -3   8   9       20.51       17.40      1.69 o 
  -2   8   9       32.45       31.35      2.56 o 
  -1   8   9      124.13      131.15      5.29 o 
   0   8   9        0.74        1.84      0.96 o 
   1   8   9        0.02       -0.14      0.66 o 
  -4 -10  10        1.77        2.06      0.76 o 
  -3 -10  10        1.80        2.31      0.85 o 
  -2 -10  10        0.34        1.05      0.78 o 
  -1 -10  10        5.87        4.67      1.01 o 
   0 -10  10        0.07        0.78      0.66 o 
   1 -10  10       11.59        9.72      1.41 o 
   2 -10  10       89.92       88.31      3.44 o 
  -6  -9  10        2.92        4.15      0.99 o 
  -5  -9  10       32.91       35.02      2.60 o 
  -4  -9  10        1.56        3.77      1.17 o 
  -3  -9  10       11.98       12.66      2.00 o 
  -2  -9  10       23.46       29.30      2.85 o 
  -1  -9  10       47.79       49.89      2.46 o 
   0  -9  10       16.59       14.65      2.08 o 
   1  -9  10       16.84       21.72      2.49 o 
   2  -9  10      142.14      144.12      5.77 o 
   3  -9  10      197.59      205.74      6.22 o 
   4  -9  10        0.15        0.66      0.60 o 
  -7  -8  10        2.60        2.15      0.81 o 
  -6  -8  10        0.70        0.41      0.82 o 
  -5  -8  10      126.31      137.19      3.94 o 
  -4  -8  10      325.73      332.13      9.63 o 
  -3  -8  10      191.40      196.11      7.68 o 
  -2  -8  10       32.28       31.99      3.26 o 
  -1  -8  10       76.33       76.34      4.80 o 
   0  -8  10      363.86      343.07     10.86 o 
   1  -8  10       88.04       76.85      5.02 o 
   2  -8  10       79.40       71.97      4.79 o 
   3  -8  10       10.71       10.62      1.99 o 
   4  -8  10        2.17        4.62      1.30 o 
  -8  -7  10       39.72       39.38      2.02 o 
  -7  -7  10       76.23       70.45      2.58 o 
  -6  -7  10        8.65       14.81      2.16 o 
  -5  -7  10       22.92       23.52      1.91 o 
  -4  -7  10       88.27       90.13      5.33 o 
  -3  -7  10       95.15      108.06      5.95 o 
  -2  -7  10       38.02       37.77      3.66 o 
  -1  -7  10      111.64      108.68      4.20 o 
   0  -7  10        3.55        2.19      1.02 o 
   1  -7  10      564.00      555.11     13.99 o 
   2  -7  10      157.40      158.64      7.51 o 
   3  -7  10        0.04       -0.22      1.19 o 
   4  -7  10        1.13        1.21      1.01 o 
   5  -7  10      189.75      180.10      5.78 o 
  -9  -6  10       14.72       10.59      1.32 o 
  -8  -6  10       51.00       40.01      2.98 o 
  -7  -6  10       49.11       39.54      2.28 o 
  -6  -6  10       32.19       39.67      2.48 o 
  -5  -6  10        1.98        3.27      0.98 o 
  -4  -6  10      384.45      366.00     10.65 o 
  -3  -6  10      320.58      343.27     10.37 o 
  -2  -6  10       28.15       26.73      3.11 o 
  -1  -6  10      402.28      424.47      8.39 o 
   0  -6  10      544.79      513.62      9.24 o 
   1  -6  10      115.73       99.10      6.10 o 
   2  -6  10       16.36       23.88      3.21 o 
   3  -6  10        5.36        5.02      1.72 o 
   4  -6  10       49.28       49.01      2.68 o 
   5  -6  10       21.48       20.93      1.64 o 
   6  -6  10        0.06        0.18      0.66 o 
  -9  -5  10       25.68       25.19      2.39 o 
  -8  -5  10        4.30        2.03      0.93 o 
  -7  -5  10       53.71       59.85      4.92 o 
  -6  -5  10        0.07        0.07      0.81 o 
  -5  -5  10        0.14       -0.67      0.67 o 
  -4  -5  10      146.31      128.64      5.51 o 
  -3  -5  10       21.81       20.60      2.13 o 
  -2  -5  10       51.25       49.29      2.45 o 
  -1  -5  10        2.34        3.29      1.21 o 
   0  -5  10       78.39       84.87      3.29 o 
   1  -5  10       69.37       67.61      3.84 o 
   2  -5  10        6.86       14.27      2.57 o 
   3  -5  10        6.35        7.47      2.07 o 
   4  -5  10      490.08      479.75      9.72 o 
   5  -5  10        0.05        1.41      1.85 o 
   6  -5  10        0.10       -0.04      0.55 o 
 -10  -4  10       11.34        9.78      1.43 o 
  -9  -4  10       46.50       46.59      3.58 o 
  -8  -4  10       87.72       94.73      6.17 o 
  -7  -4  10        2.19        6.21      2.14 o 
  -6  -4  10       10.11        5.36      1.87 o 
  -5  -4  10       46.20       57.68      2.49 o 
  -4  -4  10        1.58        1.86      0.73 o 
  -3  -4  10        0.37        0.74      0.63 o 
  -2  -4  10      641.01      667.58      8.54 o 
  -1  -4  10       78.58       81.23      3.02 o 
   0  -4  10       38.17       32.61      2.02 o 
   1  -4  10      214.38      216.57      6.63 o 
   2  -4  10      821.23      806.63     17.24 o 
   3  -4  10      440.65      442.64     12.91 o 
   4  -4  10       45.06       42.85      2.80 o 
   5  -4  10        0.38        0.50      0.76 o 
   6  -4  10        6.00        5.62      1.46 o 
   7  -4  10      100.35       98.83      3.61 o 
 -10  -3  10       93.16       93.13      4.26 o 
  -9  -3  10        0.53        1.03      1.35 o 
  -8  -3  10        0.44        3.35      1.94 o 
  -7  -3  10      573.92      582.40     15.98 o 
  -6  -3  10      167.20      143.30      5.03 o 
  -5  -3  10        5.93        6.31      1.03 o 
  -4  -3  10       27.86       31.90      1.76 o 
  -3  -3  10      260.89      266.61      4.53 o 
  -2  -3  10      657.84      640.66      9.58 o 
  -1  -3  10        0.03        1.96      0.92 o 
   0  -3  10      246.06      257.45      6.92 o 
   1  -3  10      333.30      338.49     12.02 o 
   2  -3  10      364.54      362.59     11.50 o 
   3  -3  10       74.68       79.34      3.76 o 
   4  -3  10        5.99        6.50      1.37 o 
   5  -3  10       40.36       34.62      2.56 o 
   6  -3  10       29.23       29.58      2.86 o 
   7  -3  10        7.54        7.10      1.26 o 
 -10  -2  10        4.11        3.73      1.22 o 
  -9  -2  10       11.26       10.79      1.58 o 
  -8  -2  10       15.65       16.87      3.15 o 
  -7  -2  10      466.00      483.10     14.70 o 
  -6  -2  10        0.53       -0.93      0.93 o 
  -5  -2  10      223.12      216.29      5.03 o 
  -4  -2  10       26.53       28.45      1.93 o 
  -3  -2  10       32.77       33.53      2.03 o 
  -2  -2  10       15.13        9.46      2.18 o 
  -1  -2  10       23.84       31.84      3.85 o 
   0  -2  10        1.57        1.46      1.82 o 
   1  -2  10      367.06      389.81      8.60 o 
   2  -2  10        7.85        5.57      1.43 o 
   3  -2  10        0.65        0.54      0.93 o 
   4  -2  10       53.72       52.42      3.17 o 
   5  -2  10        0.04        0.08      2.23 o 
   6  -2  10       13.42       13.45      2.15 o 
   7  -2  10        6.31        4.95      1.24 o 
 -10  -1  10       15.41       19.11      2.13 o 
  -9  -1  10        0.38        0.39      0.72 o 
  -8  -1  10      562.27      543.80     10.56 o 
  -7  -1  10        9.19       10.11      1.81 o 
  -6  -1  10      276.04      278.08      7.23 o 
  -5  -1  10      111.81       97.47      3.41 o 
  -4  -1  10      443.15      453.32      7.17 o 
  -3  -1  10      530.54      546.38      7.70 o 
  -2  -1  10      386.82      401.19     12.68 o 
  -1  -1  10       99.61      108.22      6.70 o 
   0  -1  10       17.76       20.47      1.57 o 
   1  -1  10        0.56       -0.10      0.92 o 
   2  -1  10      788.33      776.07     14.33 o 
   3  -1  10      248.64      249.02      6.71 o 
   4  -1  10      229.85      218.50      7.20 o 
   5  -1  10      102.48       95.18      5.66 o 
   6  -1  10      204.57      204.71      5.21 o 
   7  -1  10        4.41        4.99      1.13 o 
 -10   0  10       55.27       52.34      3.30 o 
  -9   0  10        0.18       -0.38      0.81 o 
  -8   0  10      375.14      388.42      6.77 o 
  -7   0  10        0.63        2.41      1.16 o 
  -6   0  10     1131.82     1128.05     20.97 o 
  -5   0  10        0.05        0.87      0.95 o 
  -4   0  10        8.30        6.66      1.63 o 
  -3   0  10        3.19        2.06      0.76 o 
  -2   0  10      913.30      970.26     22.21 o 
  -1   0  10        0.76       -0.32      1.43 o 
   0   0  10        0.39        1.61      0.78 o 
   1   0  10       74.10       73.48      3.01 o 
   2   0  10      532.20      554.20      7.97 o 
   3   0  10       17.24       17.90      2.02 o 
   4   0  10      117.88      132.69      4.89 o 
   5   0  10       61.54       67.61      3.38 o 
   6   0  10      124.21      134.64      5.83 o 
   7   0  10       27.03       26.44      2.07 o 
 -10   1  10       15.35       14.18      1.93 o 
  -9   1  10       14.50       14.65      2.42 o 
  -8   1  10      186.17      182.74      5.87 o 
  -7   1  10      216.53      198.53      6.31 o 
  -6   1  10      711.17      673.65     15.78 o 
  -5   1  10       58.46       50.62      4.32 o 
  -4   1  10       63.18       75.15      3.00 o 
  -3   1  10     1161.64     1196.32     16.80 o 
  -2   1  10      109.85       92.43      4.17 o 
  -1   1  10        3.46        2.83      1.15 o 
   0   1  10      228.58      224.03      6.43 o 
   1   1  10      125.87      130.23      4.99 o 
   2   1  10      698.98      703.80     19.16 o 
   3   1  10       56.61       62.31      5.03 o 
   4   1  10      118.00      123.70      4.74 o 
   5   1  10      161.48      144.86     11.07 o 
   6   1  10      408.02      415.87      9.49 o 
 -10   2  10       12.95        8.86      1.61 o 
  -9   2  10       39.14       42.45      3.88 o 
  -8   2  10       18.94       24.59      3.35 o 
  -7   2  10      140.07      147.05      8.01 o 
  -6   2  10      565.49      537.97     14.78 o 
  -5   2  10       88.23       82.23      5.98 o 
  -4   2  10      482.32      555.44     16.06 o 
  -3   2  10       67.58       76.12      4.01 o 
  -2   2  10      264.20      243.15      7.91 o 
  -1   2  10       88.69       89.78      4.29 o 
   0   2  10       30.34       24.25      2.36 o 
   1   2  10      154.10      148.85      4.33 o 
   2   2  10       94.28       99.25      6.31 o 
   3   2  10       14.87       13.83      2.75 o 
   4   2  10       79.24       86.94      3.98 o 
   5   2  10        0.16        0.96      0.80 o 
   6   2  10        0.05        0.64      0.57 o 
 -10   3  10       13.52       14.79      1.75 o 
  -9   3  10        5.59        6.31      1.62 o 
  -8   3  10       24.92       29.91      3.55 o 
  -7   3  10      144.05      151.59      8.05 o 
  -6   3  10       52.00       42.66      3.21 o 
  -5   3  10        1.60        5.23      2.36 o 
  -4   3  10        7.37        1.58      1.44 o 
  -3   3  10       57.74       52.70      3.49 o 
  -2   3  10        0.92        0.46      1.09 o 
  -1   3  10      153.03      160.52      5.94 o 
   0   3  10       41.80       42.60      4.42 o 
   1   3  10        8.62       16.77      2.96 o 
   2   3  10       88.05       85.51      5.93 o 
   3   3  10      140.03      142.92      7.28 o 
   4   3  10       98.87       95.63      4.47 o 
   5   3  10       42.52       44.25      2.91 o 
   6   3  10        8.94        6.63      1.22 o 
  -9   4  10       10.83        5.27      1.39 o 
  -8   4  10      115.29      115.03      6.03 o 
  -7   4  10        7.09        7.96      2.12 o 
  -6   4  10       12.23       15.81      2.10 o 
  -5   4  10       42.39       34.97      4.44 o 
  -4   4  10       12.08       18.29      3.24 o 
  -3   4  10      517.21      546.07     16.19 o 
  -2   4  10      451.63      452.82      9.52 o 
  -1   4  10       19.99       14.08      2.89 o 
   0   4  10       35.32       42.53      4.55 o 
   1   4  10      137.80      129.89      7.41 o 
   2   4  10        2.52        4.16      1.74 o 
   3   4  10        1.96        5.11      1.69 o 
   4   4  10       43.19       46.38      2.09 o 
   5   4  10        6.80        5.47      0.83 o 
  -8   5  10        2.53        2.56      1.10 o 
  -7   5  10      158.85      149.65      5.42 o 
  -6   5  10       13.66       13.21      1.35 o 
  -5   5  10       16.44        9.14      1.27 o 
  -4   5  10       35.33       32.55      4.19 o 
  -3   5  10       17.93       20.96      3.56 o 
  -2   5  10       29.52       33.07      2.74 o 
  -1   5  10      143.08      142.78      5.44 o 
   0   5  10        4.47        3.88      1.30 o 
   1   5  10       32.31       31.54      3.61 o 
   2   5  10       38.45       31.39      2.40 o 
   3   5  10       19.82       19.55      1.44 o 
   4   5  10       13.67       13.19      1.29 o 
   5   5  10       18.29       19.22      1.73 o 
  -7   6  10        6.93        7.21      0.88 o 
  -6   6  10      266.99      277.10     20.50 o 
  -5   6  10       43.60       36.72      2.18 o 
  -4   6  10        3.20        2.65      1.77 o 
  -3   6  10       40.32       35.26      2.50 o 
  -2   6  10       35.53       28.24      2.42 o 
  -1   6  10      115.64      121.14      4.67 o 
   0   6  10       90.67       98.03      4.13 o 
   1   6  10       23.01       24.20      2.26 o 
   2   6  10        2.17        3.38      0.98 o 
   3   6  10       76.44       75.30      2.89 o 
   4   6  10       18.33       22.51      1.86 o 
  -6   7  10       31.32       29.63      1.95 o 
  -5   7  10       62.20       63.59      3.39 o 
  -4   7  10       55.89       59.40      2.77 o 
  -3   7  10        1.19        4.33      1.60 o 
  -2   7  10       23.71       25.60      1.95 o 
  -1   7  10        1.15        0.41      0.74 o 
   0   7  10        4.81        5.80      0.81 o 
   1   7  10       29.52       32.43      1.84 o 
   2   7  10       28.37       32.18      1.60 o 
  -3   8  10       48.69       47.91      2.61 o 
  -1   8  10        3.22        5.04      1.04 o 
   0   8  10       20.50       18.08      1.62 o 
  -3 -10  11        0.13        1.45      0.73 o 
  -2 -10  11        0.76        0.77      0.75 o 
  -6  -9  11        3.41        2.07      0.67 o 
  -5  -9  11        1.20        1.84      0.81 o 
  -4  -9  11       11.27       15.17      1.30 o 
  -3  -9  11       32.90       33.13      2.75 o 
  -2  -9  11        5.18        5.55      1.35 o 
  -1  -9  11        0.29       -0.94      0.94 o 
   0  -9  11        3.91        3.87      1.15 o 
   1  -9  11       33.55       25.47      2.38 o 
   2  -9  11        8.45       11.25      1.63 o 
   3  -9  11        0.55        0.44      0.62 o 
  -7  -8  11       26.44       24.36      1.63 o 
  -6  -8  11        1.53        1.36      0.75 o 
  -5  -8  11       82.23       86.54      3.44 o 
  -4  -8  11       36.03       40.66      2.36 o 
  -3  -8  11       54.57       57.87      4.10 o 
  -2  -8  11       13.97       15.12      2.28 o 
  -1  -8  11        0.51        0.71      0.79 o 
   0  -8  11       35.86       36.71      3.32 o 
   1  -8  11      288.72      284.16      8.91 o 
   2  -8  11      121.53      106.15      5.31 o 
   3  -8  11       17.37       19.87      2.21 o 
   4  -8  11        0.03       -0.24      0.58 o 
  -7  -7  11       20.37       15.56      1.26 o 
  -6  -7  11       20.50       21.66      2.24 o 
  -5  -7  11      136.65      134.34      4.19 o 
  -4  -7  11        0.52        1.10      1.24 o 
  -3  -7  11        7.56        5.39      1.63 o 
  -2  -7  11       22.33       22.57      2.88 o 
  -1  -7  11      373.56      375.22     10.09 o 
   0  -7  11       82.35       87.32      5.38 o 
   1  -7  11       13.19       16.95      2.62 o 
   2  -7  11       36.78       31.94      3.33 o 
   3  -7  11        6.59        6.28      1.63 o 
   4  -7  11       41.86       44.94      3.22 o 
   5  -7  11        2.57        2.14      0.76 o 
  -8  -6  11       24.63       18.48      2.07 o 
  -7  -6  11        9.12       10.30      1.18 o 
  -6  -6  11      120.52      106.84      4.74 o 
  -5  -6  11       21.43       15.77      1.37 o 
  -4  -6  11        3.39        5.00      1.63 o 
  -3  -6  11       76.20       84.74      5.24 o 
  -2  -6  11      111.12       93.78      5.59 o 
  -1  -6  11       65.20       69.03      3.40 o 
   0  -6  11       81.27       77.79      5.24 o 
   1  -6  11      134.18      120.86      6.66 o 
   2  -6  11        9.77        6.80      1.87 o 
   3  -6  11      145.43      147.94      7.03 o 
   4  -6  11       12.25       10.38      1.93 o 
   5  -6  11        0.41        0.11      0.83 o 
  -9  -5  11        0.27        2.01      1.07 o 
  -8  -5  11        4.56        2.67      0.91 o 
  -7  -5  11      266.08      245.29      9.36 o 
  -6  -5  11        1.17        1.45      0.88 o 
  -5  -5  11        2.13        1.23      0.71 o 
  -4  -5  11       12.35       13.39      1.34 o 
  -3  -5  11      832.44      869.35     11.73 o 
  -2  -5  11      123.24      129.04      4.56 o 
  -1  -5  11       94.83       97.69      3.26 o 
   0  -5  11      114.49      119.40      6.52 o 
   1  -5  11      338.85      328.91     10.94 o 
   2  -5  11      256.97      250.70      9.69 o 
   3  -5  11      158.35      150.69      7.44 o 
   4  -5  11       51.26       48.83      4.07 o 
   5  -5  11        7.38        6.34      0.91 o 
   6  -5  11       44.29       39.53      2.34 o 
 -10  -4  11        7.21        6.90      1.14 o 
  -9  -4  11        1.11       -0.22      1.02 o 
  -8  -4  11       65.56       69.28      5.07 o 
  -7  -4  11       35.47       36.31      4.08 o 
  -6  -4  11      495.26      488.04      9.12 o 
  -5  -4  11       14.38       16.57      1.44 o 
  -4  -4  11      123.57      127.39      4.33 o 
  -3  -4  11       83.97       75.95      2.65 o 
  -2  -4  11      567.27      584.00      8.38 o 
  -1  -4  11        3.70        2.66      0.86 o 
   0  -4  11       17.70       17.85      2.13 o 
   1  -4  11       52.29       44.50      2.78 o 
   2  -4  11       24.24       22.05      3.14 o 
   3  -4  11      158.49      168.04      8.05 o 
   4  -4  11        3.30        1.64      0.92 o 
   5  -4  11       56.73       56.36      2.61 o 
   6  -4  11        7.06        6.30      1.08 o 
 -10  -3  11        6.79        7.75      1.35 o 
  -9  -3  11       15.36       14.82      2.16 o 
  -8  -3  11      367.28      390.36     12.46 o 
  -7  -3  11       25.71       21.99      3.39 o 
  -6  -3  11        4.00        1.84      1.01 o 
  -5  -3  11      110.16      109.50      4.59 o 
  -4  -3  11      123.57      134.04      3.59 o 
  -3  -3  11      213.72      210.12      4.23 o 
  -2  -3  11      131.79      126.71      3.32 o 
  -1  -3  11      475.44      483.96      7.63 o 
   0  -3  11       16.14       16.33      1.55 o 
   1  -3  11       48.62       45.12      3.28 o 
   2  -3  11       71.62       70.29      5.40 o 
   3  -3  11        1.14        0.20      1.22 o 
   4  -3  11       33.52       32.83      2.43 o 
   5  -3  11      146.43      125.56      4.05 o 
   6  -3  11       22.22       20.02      1.43 o 
 -10  -2  11       13.21       10.58      1.56 o 
  -9  -2  11       35.00       36.66      2.45 o 
  -8  -2  11        1.36        5.92      2.17 o 
  -7  -2  11      101.27      105.61      6.94 o 
  -6  -2  11      532.52      535.32      9.80 o 
  -5  -2  11      155.26      157.54      5.43 o 
  -4  -2  11      425.89      472.92      7.80 o 
  -3  -2  11      112.21      120.06      3.94 o 
  -2  -2  11      215.01      204.27      6.31 o 
  -1  -2  11        3.59        4.86      1.00 o 
   0  -2  11        1.92       -0.76      0.76 o 
   1  -2  11      137.99      135.68      4.12 o 
   2  -2  11      112.90      117.58      7.01 o 
   3  -2  11       42.17       44.63      2.85 o 
   4  -2  11      334.63      336.11      7.36 o 
   5  -2  11        4.95        4.14      1.45 o 
   6  -2  11       83.28       92.69      4.46 o 
   7  -2  11       43.26       32.17      1.98 o 
 -10  -1  11        2.24        0.98      0.81 o 
  -9  -1  11       53.43       54.61      2.88 o 
  -8  -1  11       36.35       37.62      2.14 o 
  -7  -1  11      430.12      400.30     19.72 o 
  -6  -1  11      462.06      451.38     10.44 o 
  -5  -1  11       35.80       41.79      3.16 o 
  -4  -1  11       33.44       26.71      2.57 o 
  -3  -1  11      913.96      948.55     10.82 o 
  -2  -1  11       28.63       18.41      2.02 o 
  -1  -1  11      111.16      105.25      2.97 o 
   0  -1  11       44.94       42.35      1.97 o 
   1  -1  11      224.65      221.87      5.31 o 
   2  -1  11       52.36       54.96      3.96 o 
   3  -1  11       41.77       39.59      2.97 o 
   4  -1  11      172.29      168.41      5.22 o 
   5  -1  11      744.99      747.08     14.58 o 
   6  -1  11       52.24       50.77      3.36 o 
 -10   0  11       84.41       89.06      3.59 o 
  -9   0  11        1.38        1.14      0.62 o 
  -8   0  11       24.59       22.03      1.73 o 
  -7   0  11        2.87        2.78      1.12 o 
  -6   0  11      294.20      319.94     11.49 o 
  -5   0  11        0.03       -0.53      1.61 o 
  -4   0  11     2019.00     2138.93     20.37 o 
  -3   0  11        0.18       -1.10      1.10 o 
  -2   0  11      103.64      102.18      5.20 o 
  -1   0  11        0.00       -0.52      1.01 o 
   0   0  11       65.82       63.41      3.58 o 
   1   0  11        6.61        3.99      1.23 o 
   2   0  11      101.26      104.81      6.30 o 
   3   0  11       28.25       27.04      3.43 o 
   4   0  11       42.84       55.71      4.54 o 
   5   0  11       28.31       28.14      3.00 o 
   6   0  11        2.93        1.70      1.00 o 
 -10   1  11       35.32       30.21      2.35 o 
  -9   1  11       50.92       55.27      4.05 o 
  -8   1  11        4.14        5.72      1.21 o 
  -7   1  11      215.38      207.18     10.43 o 
  -6   1  11      122.66      111.79      6.51 o 
  -5   1  11      358.60      368.21     11.54 o 
  -4   1  11      182.48      179.19      4.78 o 
  -3   1  11      231.19      227.22      5.37 o 
  -2   1  11       58.93       56.38      3.45 o 
  -1   1  11      184.27      165.02      7.27 o 
   0   1  11      169.39      174.92      6.00 o 
   1   1  11       62.29       64.91      5.21 o 
   2   1  11        8.10        5.20      1.96 o 
   3   1  11       49.81       52.05      4.60 o 
   4   1  11        3.92        1.87      0.85 o 
   5   1  11      477.81      485.10     11.12 o 
   6   1  11       30.06       30.03      2.33 o 
 -10   2  11       29.67       29.01      2.19 o 
  -9   2  11        0.49        1.55      1.16 o 
  -8   2  11       43.58       39.79      3.91 o 
  -7   2  11       11.44       12.61      2.72 o 
  -6   2  11       18.12       19.90      3.17 o 
  -5   2  11      419.26      399.15     12.88 o 
  -4   2  11       11.76       13.81      2.97 o 
  -3   2  11      162.71      169.19      8.60 o 
  -2   2  11       40.26       47.65      2.56 o 
  -1   2  11      335.04      366.34     12.44 o 
   0   2  11      222.00      235.89      9.99 o 
   1   2  11       43.13       44.82      4.48 o 
   2   2  11      145.65      154.06      7.89 o 
   3   2  11       27.20       31.97      3.70 o 
   4   2  11       47.69       51.25      2.86 o 
   5   2  11        2.12        2.17      0.73 o 
  -9   3  11       25.29       27.71      2.65 o 
  -8   3  11       32.30       33.27      3.44 o 
  -7   3  11      188.74      186.66      8.53 o 
  -6   3  11       46.86       46.81      3.26 o 
  -5   3  11       98.05       88.26      6.47 o 
  -4   3  11        1.64        0.76      1.61 o 
  -3   3  11      470.75      544.36     15.90 o 
  -2   3  11      133.31      125.09      7.75 o 
  -1   3  11        0.00        0.29      1.66 o 
   0   3  11      314.73      322.05     11.91 o 
   1   3  11       26.14       28.53      3.81 o 
   2   3  11       23.51       20.49      3.04 o 
   3   3  11        0.23        2.00      1.24 o 
   4   3  11      101.41       97.57      3.64 o 
   5   3  11       68.08       65.89      2.22 o 
  -9   4  11        5.23        4.28      1.07 o 
  -8   4  11       41.29       36.09      3.18 o 
  -7   4  11       12.82       15.76      2.48 o 
  -6   4  11      102.12       96.58      4.36 o 
  -5   4  11       77.25       85.58      6.41 o 
  -4   4  11      156.89      149.30      8.49 o 
  -3   4  11       13.47       15.23      3.04 o 
  -2   4  11      239.55      233.69      8.70 o 
  -1   4  11      116.73      123.04      5.08 o 
   0   4  11      222.78      224.58      9.85 o 
   1   4  11       24.23       22.46      3.23 o 
   2   4  11        8.08       12.41      2.43 o 
   3   4  11      113.28      119.32      3.39 o 
   4   4  11      112.50      106.49      2.63 o 
  -8   5  11      222.44      213.41      5.72 o 
  -7   5  11       33.50       34.97      2.89 o 
  -6   5  11      257.69      244.06      8.22 o 
  -5   5  11        2.80        2.91      1.09 o 
  -4   5  11       79.61       75.65      5.92 o 
  -3   5  11        0.36        2.23      2.13 o 
  -2   5  11      691.45      738.76     22.04 o 
  -1   5  11       30.99       30.99      2.54 o 
   0   5  11       42.12       46.82      3.02 o 
   1   5  11       35.26       37.22      2.57 o 
   2   5  11       89.31      107.86      3.17 o 
   3   5  11        0.62        1.31      0.52 o 
   4   5  11       32.25       34.35      2.35 o 
  -5   6  11       14.83       15.22      1.38 o 
  -4   6  11        3.42        2.86      0.91 o 
  -3   6  11       10.90       10.93      2.40 o 
  -2   6  11        9.93       10.69      1.42 o 
  -1   6  11       26.20       21.32      1.91 o 
   0   6  11       38.56       41.97      2.48 o 
   1   6  11      122.60      125.05      3.10 o 
   2   6  11       22.85       26.28      1.81 o 
  -4   7  11       13.77       12.82      1.32 o 
  -3   7  11        6.32        7.74      0.98 o 
  -2   7  11       13.13       15.53      1.29 o 
  -1   7  11       19.24       16.05      1.41 o 
   0   7  11       28.82       32.12      2.44 o 
   1   7  11        0.00        0.18      0.64 o 
  -5  -9  12       20.68       24.51      1.74 o 
  -4  -9  12        2.19        2.58      0.63 o 
  -3  -9  12       53.61       60.19      2.35 o 
  -2  -9  12       46.07       55.04      3.40 o 
  -1  -9  12        0.40        0.30      0.79 o 
   0  -9  12        7.46        7.95      1.90 o 
   1  -9  12       41.47       30.77      2.09 o 
   2  -9  12      100.79       88.74      3.32 o 
  -6  -8  12       29.79       34.68      2.17 o 
  -5  -8  12        0.05        0.07      1.00 o 
  -4  -8  12       12.72       11.40      1.25 o 
  -3  -8  12        0.13        0.43      0.79 o 
  -2  -8  12       16.89       17.06      2.26 o 
  -1  -8  12       10.10       12.03      1.76 o 
   0  -8  12      188.51      164.60      6.18 o 
   1  -8  12       97.45       77.23      2.85 o 
   2  -8  12        1.67        1.65      0.99 o 
   3  -8  12        5.32        3.27      0.97 o 
  -7  -7  12        6.62        7.00      1.58 o 
  -6  -7  12        0.44        3.12      1.03 o 
  -5  -7  12        8.42       10.18      1.24 o 
  -4  -7  12       19.84       20.53      1.82 o 
  -3  -7  12        9.39       10.13      1.45 o 
  -2  -7  12      251.27      283.38      9.11 o 
  -1  -7  12        3.61        3.69      1.35 o 
   0  -7  12        4.45        2.87      1.27 o 
   1  -7  12        2.93        6.77      1.63 o 
   2  -7  12      107.51      105.58      5.42 o 
   3  -7  12        9.67       10.15      1.71 o 
   4  -7  12       13.96       12.61      1.59 o 
  -8  -6  12       22.76       21.67      1.97 o 
  -7  -6  12       62.36       57.92      3.68 o 
  -6  -6  12       43.06       40.67      1.79 o 
  -5  -6  12      254.31      269.51      5.94 o 
  -4  -6  12        4.07        5.34      0.90 o 
  -3  -6  12      120.12      107.81      4.23 o 
  -2  -6  12       31.53       32.26      3.30 o 
  -1  -6  12        1.87       -0.82      1.16 o 
   0  -6  12        4.99        0.29      1.04 o 
   1  -6  12      118.09      107.39      4.03 o 
   2  -6  12        0.03       -1.12      1.18 o 
   3  -6  12       21.04       18.00      2.44 o 
   4  -6  12       12.27       15.44      2.04 o 
  -9  -5  12        2.02        2.07      0.90 o 
  -8  -5  12       33.56       32.77      2.06 o 
  -7  -5  12        4.67        3.21      1.64 o 
  -6  -5  12       64.82       60.00      3.08 o 
  -5  -5  12       53.57       51.45      2.35 o 
  -4  -5  12        0.42       -0.40      0.67 o 
  -3  -5  12        1.49        0.08      1.11 o 
  -2  -5  12        9.07       10.84      1.28 o 
  -1  -5  12       48.22       44.80      2.30 o 
   0  -5  12       36.15       34.16      2.45 o 
   1  -5  12        0.04       -0.13      0.89 o 
   2  -5  12        0.79        0.73      1.27 o 
   3  -5  12        0.84        1.51      0.78 o 
   4  -5  12       26.17       26.44      1.76 o 
   5  -5  12        2.64        1.44      0.80 o 
  -9  -4  12       11.37        6.07      1.36 o 
  -8  -4  12       92.05       97.75      5.67 o 
  -7  -4  12        0.01       -0.24      1.36 o 
  -6  -4  12        1.81        0.95      1.41 o 
  -5  -4  12       30.91       26.01      2.33 o 
  -4  -4  12        2.88        8.48      1.17 o 
  -3  -4  12      590.23      609.03     10.09 o 
  -2  -4  12      220.45      230.53      5.12 o 
  -1  -4  12       30.54       30.44      1.98 o 
   0  -4  12       83.78       90.41      3.97 o 
   1  -4  12      308.63      285.82      6.70 o 
   2  -4  12       53.06       46.31      3.15 o 
   3  -4  12        2.49        0.89      1.35 o 
   4  -4  12       18.15       17.76      1.68 o 
   5  -4  12       20.31       18.34      1.99 o 
  -9  -3  12        4.80        7.33      1.29 o 
  -8  -3  12       19.40       14.23      2.60 o 
  -7  -3  12      230.40      229.45      9.74 o 
  -6  -3  12       22.74       17.78      1.95 o 
  -5  -3  12       28.33       23.77      2.28 o 
  -4  -3  12       80.00       67.91      3.73 o 
  -3  -3  12      241.45      241.43      5.13 o 
  -2  -3  12        1.25        2.83      1.33 o 
  -1  -3  12       47.30       48.50      2.95 o 
   0  -3  12       91.31       87.60      3.90 o 
   1  -3  12       51.79       43.23      2.77 o 
   2  -3  12       20.34       17.93      1.94 o 
   3  -3  12      154.24      149.21      5.01 o 
   4  -3  12      142.97      141.66      5.74 o 
   5  -3  12       24.90       22.73      2.37 o 
   6  -3  12       10.23        8.22      1.25 o 
 -10  -2  12       30.01       30.99      1.96 o 
  -9  -2  12        1.27        1.51      0.83 o 
  -8  -2  12       50.80       45.50      2.80 o 
  -7  -2  12       18.00       21.98      3.29 o 
  -6  -2  12       46.59       53.16      4.93 o 
  -5  -2  12      444.76      430.34      9.07 o 
  -4  -2  12        8.96       12.31      1.81 o 
  -3  -2  12      169.77      176.77      4.94 o 
  -2  -2  12      123.28      125.74      4.16 o 
  -1  -2  12      666.16      661.21     10.51 o 
   0  -2  12       59.06       60.69      2.59 o 
   1  -2  12       23.63       20.24      2.11 o 
   2  -2  12      122.80      117.44      4.69 o 
   3  -2  12      120.06      118.85      4.63 o 
   4  -2  12        0.27        1.87      1.45 o 
   5  -2  12       66.56       66.48      3.99 o 
   6  -2  12        2.12        2.49      0.94 o 
  -9  -1  12       18.64       19.34      2.50 o 
  -8  -1  12        1.14        2.28      0.77 o 
  -7  -1  12        2.58        2.50      1.05 o 
  -6  -1  12        4.42        2.25      0.99 o 
  -5  -1  12      431.20      438.40     13.47 o 
  -4  -1  12      146.83      158.09      5.55 o 
  -3  -1  12       76.99       72.93      3.21 o 
  -2  -1  12        0.67        0.47      0.96 o 
  -1  -1  12       80.72       70.71      2.58 o 
   0  -1  12      216.81      203.86      4.77 o 
   1  -1  12       65.75       61.59      3.50 o 
   2  -1  12        0.00        0.72      1.46 o 
   3  -1  12       21.50       21.41      2.96 o 
   4  -1  12        3.53        3.51      1.57 o 
   5  -1  12       10.41        7.62      1.59 o 
   6  -1  12      114.50      106.28      3.89 o 
  -9   0  12        0.59       -0.79      0.85 o 
  -8   0  12        7.88        7.25      0.98 o 
  -7   0  12        0.05        0.67      0.89 o 
  -6   0  12       55.78       73.02      5.53 o 
  -5   0  12        0.44       -1.61      1.61 o 
  -4   0  12       44.40       54.47      4.77 o 
  -3   0  12        0.12        1.00      0.94 o 
  -2   0  12      184.28      173.66      7.81 o 
  -1   0  12        0.00        0.29      1.26 o 
   0   0  12       28.09       28.96      3.42 o 
   1   0  12        0.05       -0.53      1.33 o 
   2   0  12        0.45        0.59      1.41 o 
   3   0  12        9.41        7.44      2.08 o 
   4   0  12      303.22      313.18      9.59 o 
   5   0  12       15.90       14.24      1.98 o 
   6   0  12        4.64        5.99      1.03 o 
  -9   1  12        4.19        4.91      1.35 o 
  -8   1  12        5.47        5.76      1.11 o 
  -7   1  12       38.31       30.43      3.61 o 
  -6   1  12        9.67        8.70      2.14 o 
  -5   1  12       83.49       74.43      5.33 o 
  -4   1  12        7.58        9.47      1.61 o 
  -3   1  12      808.52      779.39     15.56 o 
  -2   1  12       63.46       57.98      3.39 o 
  -1   1  12       48.92       49.05      4.61 o 
   0   1  12       26.55       25.03      3.33 o 
   1   1  12       96.17       95.64      6.26 o 
   2   1  12       64.45       69.03      5.28 o 
   3   1  12       36.82       38.85      3.85 o 
   4   1  12      107.53      104.92      3.58 o 
   5   1  12        3.79        4.33      1.26 o 
  -9   2  12        1.51        1.79      1.05 o 
  -8   2  12       10.21        8.77      1.93 o 
  -7   2  12       71.37       67.87      5.10 o 
  -6   2  12        0.76        0.62      1.09 o 
  -5   2  12        7.02        7.91      2.14 o 
  -4   2  12        3.67        4.56      1.85 o 
  -3   2  12       14.23       14.46      2.33 o 
  -2   2  12      161.39      202.14      6.09 o 
  -1   2  12      131.84      121.03      7.37 o 
   0   2  12       30.64       34.03      4.06 o 
   1   2  12      184.06      187.25      8.83 o 
   2   2  12       12.79       10.84      2.45 o 
   3   2  12       95.94       96.09      5.60 o 
   4   2  12       38.75       42.84      2.25 o 
   5   2  12       23.95       22.46      1.91 o 
  -9   3  12        9.59        8.22      1.33 o 
  -8   3  12        9.03        7.44      1.69 o 
  -7   3  12       52.64       57.32      4.47 o 
  -6   3  12       69.94       68.53      3.69 o 
  -5   3  12       11.44        8.35      2.29 o 
  -4   3  12      199.70      190.80      9.19 o 
  -3   3  12        3.75        1.72      1.66 o 
  -2   3  12        2.68        2.31      1.73 o 
  -1   3  12       41.41       39.48      4.38 o 
   0   3  12      367.08      372.22     12.63 o 
   1   3  12      154.45      167.51      8.21 o 
   2   3  12        7.46        9.08      2.12 o 
   3   3  12       80.72       77.04      3.30 o 
   4   3  12       81.59       80.17      2.22 o 
  -8   4  12       38.60       38.18      2.81 o 
  -7   4  12       23.27       21.19      2.53 o 
  -6   4  12       43.94       39.69      2.67 o 
  -5   4  12        3.45        1.18      0.95 o 
  -4   4  12        5.02        3.62      1.83 o 
  -3   4  12      157.34      187.35      9.11 o 
  -2   4  12        6.86        4.43      3.00 o 
  -1   4  12        5.00        5.00      1.59 o 
   0   4  12      107.93      112.89      4.54 o 
   1   4  12      167.44      165.07      5.24 o 
   2   4  12       13.42       14.31      1.58 o 
   3   4  12       93.73       94.09      2.56 o 
  -7   5  12       52.50       42.18      2.66 o 
  -6   5  12        6.51        3.62      1.20 o 
  -5   5  12        1.46        1.78      0.89 o 
  -4   5  12      119.08      121.36      6.99 o 
  -3   5  12        0.00        0.66      1.33 o 
  -2   5  12       40.70       46.70      2.74 o 
  -1   5  12        2.27        1.95      0.94 o 
   0   5  12      166.35      190.30      5.28 o 
   1   5  12       56.20       56.49      2.72 o 
   2   5  12        2.13        2.18      0.60 o 
   3   5  12       51.99       53.18      2.75 o 
  -4   6  12      120.33      127.99      5.95 o 
  -3   6  12       96.47      103.98      5.45 o 
  -2   6  12        5.25        2.44      1.26 o 
  -1   6  12        3.43        1.51      0.68 o 
   0   6  12       76.80       82.95      2.31 o 
   1   6  12        0.68        0.08      0.49 o 
  -3  -9  13        5.48        6.75      1.10 o 
  -2  -9  13        1.45        1.45      0.75 o 
  -1  -9  13       51.87       57.59      2.82 o 
  -5  -8  13        0.28        0.53      0.82 o 
  -4  -8  13       57.63       59.33      2.34 o 
  -3  -8  13       15.74       15.39      2.05 o 
  -2  -8  13       38.64       42.04      3.15 o 
  -1  -8  13      102.55      106.27      4.79 o 
   0  -8  13        2.39        0.76      0.56 o 
   1  -8  13       17.08       17.02      1.47 o 
   2  -8  13        0.45       -0.08      0.63 o 
  -6  -7  13        9.52        7.16      1.09 o 
  -5  -7  13       13.32       11.76      1.17 o 
  -4  -7  13        0.02        0.41      0.61 o 
  -3  -7  13        6.38        6.99      1.19 o 
  -2  -7  13       89.19       96.41      5.32 o 
  -1  -7  13        7.02        7.98      1.22 o 
   0  -7  13       87.70       87.57      3.26 o 
   1  -7  13        1.02       -0.64      0.64 o 
   2  -7  13       15.62       15.05      1.97 o 
   3  -7  13       15.58       15.65      1.72 o 
  -8  -6  13        2.60        1.51      0.74 o 
  -7  -6  13        8.06       10.04      1.48 o 
  -6  -6  13      204.78      218.33      3.61 o 
  -5  -6  13       60.29       51.98      2.11 o 
  -4  -6  13       19.75       18.73      1.40 o 
  -3  -6  13        9.02        6.10      0.96 o 
  -2  -6  13       23.28       20.10      2.89 o 
  -1  -6  13      132.89      128.20      6.97 o 
   0  -6  13       47.98       48.98      2.68 o 
   1  -6  13        0.19        0.44      0.67 o 
   2  -6  13       35.92       36.69      3.25 o 
   3  -6  13       51.94       49.01      3.39 o 
   4  -6  13        0.69        0.68      0.69 o 
  -8  -5  13       22.20       20.99      2.41 o 
  -7  -5  13       46.74       45.39      3.64 o 
  -6  -5  13      107.50      100.94      3.70 o 
  -5  -5  13       17.44       10.72      1.11 o 
  -4  -5  13        9.11        8.36      1.06 o 
  -3  -5  13        0.08       -0.28      0.70 o 
  -2  -5  13      300.98      305.49      7.77 o 
  -1  -5  13      100.96       97.61      3.23 o 
   0  -5  13        1.44        0.10      0.63 o 
   1  -5  13        3.53        2.04      0.96 o 
   2  -5  13       75.57       68.98      4.75 o 
   3  -5  13       14.85       15.77      2.30 o 
   4  -5  13        2.07        2.52      1.02 o 
  -9  -4  13        5.37        5.84      1.06 o 
  -8  -4  13       55.49       55.32      2.64 o 
  -7  -4  13        0.04       -1.33      1.33 o 
  -6  -4  13      121.73      109.85      4.15 o 
  -5  -4  13      109.53      113.95      4.53 o 
  -4  -4  13      179.23      186.30      4.42 o 
  -3  -4  13       22.86       28.77      2.49 o 
  -2  -4  13      420.12      419.39      9.80 o 
  -1  -4  13      118.73      124.60      3.79 o 
   0  -4  13      300.09      281.49      6.70 o 
   1  -4  13       36.49       32.31      3.51 o 
   2  -4  13       12.60        7.48      1.27 o 
   3  -4  13      131.83      129.05      4.06 o 
   4  -4  13       81.28       73.35      3.55 o 
  -9  -3  13       22.86       25.31      2.09 o 
  -8  -3  13        8.20        8.91      1.28 o 
  -7  -3  13      110.30      114.68      6.59 o 
  -6  -3  13       96.74      103.20      6.50 o 
  -5  -3  13       35.76       32.25      2.60 o 
  -4  -3  13      201.30      206.52      6.37 o 
  -3  -3  13      213.46      244.70      6.90 o 
  -2  -3  13       75.14       68.94      3.71 o 
  -1  -3  13       23.46       21.27      2.01 o 
   0  -3  13      676.04      630.74     10.11 o 
   1  -3  13      252.73      234.91      6.15 o 
   2  -3  13       26.77       20.74      1.95 o 
   3  -3  13      179.06      159.49      4.79 o 
   4  -3  13       88.02       84.66      4.29 o 
   5  -3  13        1.05        1.81      0.87 o 
  -9  -2  13        1.52        1.96      0.66 o 
  -8  -2  13       13.29       10.15      1.38 o 
  -7  -2  13       80.34       75.18      5.49 o 
  -6  -2  13        3.88        5.50      2.01 o 
  -5  -2  13        3.54        3.76      1.65 o 
  -4  -2  13        0.18       -0.33      1.12 o 
  -3  -2  13       78.81       73.04      3.84 o 
  -2  -2  13      233.22      263.47      7.03 o 
  -1  -2  13      179.59      177.24      5.50 o 
   0  -2  13       59.18       56.29      2.52 o 
   1  -2  13        1.03        1.37      1.00 o 
   2  -2  13        0.41        1.59      1.27 o 
   3  -2  13       32.66       34.92      3.31 o 
   4  -2  13       57.76       68.16      4.00 o 
   5  -2  13       10.16        9.17      1.44 o 
  -9  -1  13       17.73       15.98      1.54 o 
  -8  -1  13       20.40       22.88      1.44 o 
  -7  -1  13       37.13       27.07      2.20 o 
  -6  -1  13       23.75       20.97      2.07 o 
  -5  -1  13        0.13       -0.59      1.74 o 
  -4  -1  13       36.11       31.53      3.83 o 
  -3  -1  13      681.76      662.17     16.10 o 
  -2  -1  13      130.47      133.75      7.26 o 
  -1  -1  13       39.24       41.42      3.82 o 
   0  -1  13        0.60       -0.40      1.55 o 
   1  -1  13        0.01        1.00      1.30 o 
   2  -1  13       46.30       44.56      4.06 o 
   3  -1  13       75.72       74.73      4.80 o 
   4  -1  13       29.08       26.65      2.70 o 
   5  -1  13        2.92        2.95      0.98 o 
  -9   0  13        0.89        0.04      0.64 o 
  -8   0  13       39.81       34.86      2.19 o 
  -7   0  13        0.02       -1.51      1.51 o 
  -6   0  13      193.43      199.34      6.87 o 
  -5   0  13        0.08        0.70      1.29 o 
  -4   0  13      507.40      539.74     14.32 o 
  -3   0  13       10.12        7.59      2.46 o 
  -2   0  13      313.04      322.43      7.66 o 
  -1   0  13        8.40        6.67      1.92 o 
   0   0  13      349.32      352.35     11.33 o 
   1   0  13        0.01        0.76      1.34 o 
   2   0  13       57.05       60.49      4.70 o 
   3   0  13       39.11       36.74      3.47 o 
   4   0  13       59.70       64.71      3.95 o 
   5   0  13       16.19       15.37      1.59 o 
  -9   1  13       29.39       27.76      2.19 o 
  -8   1  13       36.34       41.47      3.36 o 
  -7   1  13        0.45       -0.74      0.74 o 
  -6   1  13       19.00       18.16      3.18 o 
  -5   1  13       88.89       95.43      5.74 o 
  -4   1  13       10.27        8.62      1.48 o 
  -3   1  13       10.93       10.71      1.60 o 
  -2   1  13       26.64       29.77      2.48 o 
  -1   1  13      106.86       97.36      6.33 o 
   0   1  13       28.21       26.26      3.43 o 
   1   1  13      104.99       91.67      6.00 o 
   2   1  13        4.69        2.21      1.39 o 
   3   1  13       21.47       19.97      1.70 o 
   4   1  13      178.86      179.08      6.08 o 
  -9   2  13        6.28        5.83      1.07 o 
  -8   2  13       52.09       48.27      3.49 o 
  -7   2  13       30.83       30.95      3.24 o 
  -6   2  13        0.57        0.95      1.37 o 
  -5   2  13       16.60       16.70      2.71 o 
  -4   2  13      493.85      499.24     13.85 o 
  -3   2  13      210.77      226.25      9.61 o 
  -2   2  13      102.07      110.36      4.41 o 
  -1   2  13      128.01      142.00      7.39 o 
   0   2  13       14.30       14.52      2.79 o 
   1   2  13      225.98      254.38      9.72 o 
   2   2  13       50.41       51.77      4.21 o 
   3   2  13       14.29       14.75      1.43 o 
   4   2  13        7.88        8.31      0.93 o 
  -8   3  13       20.61       20.37      2.10 o 
  -7   3  13        1.90        1.93      1.14 o 
  -6   3  13       15.03       12.87      1.58 o 
  -5   3  13        8.32        9.69      2.28 o 
  -4   3  13        1.37        2.88      1.56 o 
  -3   3  13        8.69        8.63      2.23 o 
  -2   3  13       15.26        9.82      1.65 o 
  -1   3  13      197.55      202.84      9.05 o 
   0   3  13      226.18      241.04      9.61 o 
   1   3  13       57.11       69.96      4.96 o 
   2   3  13       55.61       61.54      4.20 o 
   3   3  13        1.25        1.62      0.52 o 
  -7   4  13       32.35       29.60      2.47 o 
  -6   4  13        0.00       -0.59      0.99 o 
  -5   4  13        9.20       11.85      1.53 o 
  -4   4  13       31.13       32.29      3.61 o 
  -3   4  13        0.62        0.12      1.23 o 
  -2   4  13       53.85       51.93      5.24 o 
  -1   4  13       58.45       61.30      3.09 o 
   0   4  13       11.48       15.42      1.64 o 
   1   4  13       59.70       59.12      2.78 o 
   2   4  13        2.60        2.83      0.62 o 
  -6   5  13        8.68        8.22      1.24 o 
  -5   5  13        1.42        0.29      0.65 o 
  -4   5  13        1.04        0.36      0.68 o 
  -3   5  13        2.39        3.08      1.22 o 
  -2   5  13       43.69       42.57      3.97 o 
  -1   5  13        7.48        8.55      1.65 o 
   0   5  13        8.75        9.69      1.16 o 
   1   5  13       19.77       25.09      1.85 o 
  -3   6  13       43.79       47.04      3.03 o 
  -2   6  13       10.36        9.51      1.51 o 
  -4  -8  14       11.02        8.26      1.16 o 
  -3  -8  14       32.75       36.92      2.51 o 
  -2  -8  14       45.63       43.23      2.76 o 
  -1  -8  14        7.95        8.97      1.32 o 
  -5  -7  14       29.48       31.56      2.29 o 
  -4  -7  14       44.26       41.39      2.96 o 
  -3  -7  14        0.19       -0.43      1.02 o 
  -2  -7  14        2.51        1.34      0.97 o 
  -1  -7  14        0.94        0.79      0.89 o 
   0  -7  14       16.96       17.27      1.76 o 
   1  -7  14       67.39       58.57      3.25 o 
   2  -7  14       16.49       16.82      1.67 o 
  -6  -6  14        6.77        5.85      1.32 o 
  -5  -6  14       43.96       41.49      2.13 o 
  -4  -6  14        1.81        1.20      1.17 o 
  -3  -6  14       12.19       15.77      1.51 o 
  -2  -6  14       13.36       12.49      2.14 o 
  -1  -6  14        6.93        5.66      1.07 o 
   0  -6  14       90.92       84.63      3.08 o 
   1  -6  14      122.58      109.81      5.07 o 
   2  -6  14        0.71       -0.17      0.83 o 
   3  -6  14       53.65       42.78      2.56 o 
  -8  -5  14      190.90      200.57      5.02 o 
  -7  -5  14       67.56       68.65      3.87 o 
  -6  -5  14       98.58       91.68      4.98 o 
  -5  -5  14        0.99        0.83      0.76 o 
  -4  -5  14      139.87      135.68      4.58 o 
  -3  -5  14        2.55        3.95      1.08 o 
  -2  -5  14      384.15      410.28      7.90 o 
  -1  -5  14       67.78       60.12      2.40 o 
   0  -5  14      129.60      133.02      3.38 o 
   1  -5  14        7.71        6.39      1.08 o 
   2  -5  14       17.96       20.44      1.51 o 
  -8  -4  14       50.51       58.66      2.89 o 
  -7  -4  14       22.20       21.95      2.64 o 
  -6  -4  14       80.48       77.57      5.07 o 
  -5  -4  14        0.39       -0.89      0.89 o 
  -4  -4  14        4.19        1.35      0.95 o 
  -3  -4  14      178.87      207.29      6.03 o 
  -2  -4  14        7.40        6.82      1.32 o 
  -1  -4  14        6.23        5.50      0.90 o 
   0  -4  14      130.23      129.18      3.53 o 
   1  -4  14       98.99       83.54      5.16 o 
   2  -4  14       85.21       77.06      4.71 o 
   3  -4  14       19.75       11.21      1.48 o 
  -8  -3  14        0.27        0.39      0.61 o 
  -7  -3  14       16.84       19.46      2.63 o 
  -6  -3  14       27.81       24.75      3.24 o 
  -5  -3  14       16.17       12.25      2.49 o 
  -4  -3  14       97.22       80.91      3.91 o 
  -3  -3  14       14.29       12.76      1.74 o 
  -2  -3  14       15.30       15.97      1.99 o 
  -1  -3  14      146.70      137.83      4.88 o 
   0  -3  14        9.61        8.44      2.05 o 
   1  -3  14      120.57      110.25      8.18 o 
   2  -3  14       52.62       53.86      3.56 o 
   3  -3  14       28.99       26.65      2.35 o 
   4  -3  14        0.04       -0.69      0.69 o 
  -8  -2  14       33.63       31.67      1.87 o 
  -7  -2  14       35.99       33.23      3.47 o 
  -6  -2  14        0.62        0.11      1.17 o 
  -5  -2  14        7.58       10.29      2.36 o 
  -4  -2  14      449.85      475.88     13.69 o 
  -3  -2  14      249.39      255.29      6.87 o 
  -2  -2  14      153.61      153.88      5.28 o 
  -1  -2  14      136.74      138.33      7.24 o 
   0  -2  14       22.55       19.42      2.49 o 
   1  -2  14      525.34      508.04     11.81 o 
   2  -2  14       50.33       43.57      3.52 o 
   3  -2  14        0.01       -1.22      1.22 o 
   4  -2  14       10.25        8.59      1.38 o 
  -8  -1  14       47.48       42.12      3.24 o 
  -7  -1  14       51.33       42.30      1.85 o 
  -6  -1  14       13.45       10.54      1.48 o 
  -5  -1  14      187.53      190.27      8.44 o 
  -4  -1  14       29.79       27.03      3.50 o 
  -3  -1  14      133.68      127.43      7.04 o 
  -2  -1  14       29.97       23.04      3.16 o 
  -1  -1  14      274.58      263.74     12.43 o 
   0  -1  14       55.48       45.77      3.94 o 
   1  -1  14       67.80       63.62      4.49 o 
   2  -1  14       54.05       49.00      3.80 o 
   3  -1  14       15.54       12.64      1.97 o 
   4  -1  14      141.73      133.63      4.65 o 
  -8   0  14       12.16        7.60      2.01 o 
  -7   0  14        0.54        0.67      1.91 o 
  -6   0  14      144.86      147.75      7.66 o 
  -5   0  14        0.08        0.66      1.19 o 
  -4   0  14       28.13       22.92      3.10 o 
  -3   0  14       13.85       14.29      1.74 o 
  -2   0  14      116.91      125.80      4.69 o 
  -1   0  14       17.35       19.67      2.38 o 
   0   0  14      266.66      265.08      9.47 o 
   1   0  14        1.85        3.15      1.71 o 
   2   0  14      158.03      182.10      7.22 o 
   3   0  14        3.69        5.64      1.51 o 
   4   0  14       51.95       60.46      3.04 o 
  -8   1  14       58.53       52.95      3.18 o 
  -7   1  14       44.21       39.36      3.27 o 
  -6   1  14       15.15       15.01      2.47 o 
  -5   1  14      179.80      182.96      7.28 o 
  -4   1  14      202.21      205.67      5.60 o 
  -3   1  14      222.39      216.68      5.95 o 
  -2   1  14      105.55      101.29      4.16 o 
  -1   1  14       94.61      106.42      4.23 o 
   0   1  14      146.32      152.85      7.35 o 
   1   1  14       54.57       55.75      4.37 o 
   2   1  14       10.29        8.74      1.82 o 
   3   1  14       14.12       16.64      2.03 o 
  -8   2  14       57.83       55.25      3.01 o 
  -7   2  14        8.05        5.80      1.44 o 
  -6   2  14       14.21       20.70      2.66 o 
  -5   2  14       19.70       16.41      2.31 o 
  -4   2  14       63.59       65.14      4.67 o 
  -3   2  14        1.26        0.11      1.11 o 
  -2   2  14       22.93       29.21      3.48 o 
  -1   2  14      134.35      135.17      4.42 o 
   0   2  14       15.68       20.97      1.80 o 
   1   2  14       39.64       46.12      2.38 o 
   2   2  14        2.54        1.25      0.87 o 
   3   2  14      140.44      144.21      3.80 o 
  -7   3  14        1.06        1.60      0.89 o 
  -6   3  14        0.39        0.83      0.94 o 
  -5   3  14       16.11       17.19      1.65 o 
  -4   3  14       12.73       12.66      2.29 o 
  -3   3  14        5.15        4.43      1.60 o 
  -2   3  14        3.57        3.80      1.63 o 
  -1   3  14        6.83        5.83      1.14 o 
   0   3  14        0.81        0.69      0.68 o 
   1   3  14        7.54        7.69      1.10 o 
   2   3  14       74.17       81.06      2.11 o 
  -6   4  14       32.22       33.97      2.41 o 
  -5   4  14        3.13        3.25      1.14 o 
  -4   4  14        0.89        0.73      0.70 o 
  -3   4  14        2.43        2.41      1.44 o 
  -2   4  14       51.10       55.21      4.02 o 
  -1   4  14        9.22       11.89      1.25 o 
   0   4  14        3.62        3.10      0.93 o 
   1   4  14      117.23      116.68      2.53 o 
  -4   5  14        2.31        3.13      1.07 o 
  -3   5  14       10.93        5.66      1.30 o 
  -2   5  14       61.82       65.02      3.56 o 
  -1   5  14       48.00       46.13      2.79 o 
  -4  -7  15       18.40       20.29      1.81 o 
  -3  -7  15        0.29        1.05      0.75 o 
  -2  -7  15       13.72       15.49      1.70 o 
  -1  -7  15       26.62       19.77      1.71 o 
  -5  -6  15       51.91       47.76      2.81 o 
  -4  -6  15      125.20      132.26      6.79 o 
  -3  -6  15       69.47       76.59      4.09 o 
  -2  -6  15       15.92       11.36      1.77 o 
  -1  -6  15        5.39        3.34      1.06 o 
   0  -6  15       93.97       80.72      4.53 o 
   1  -6  15       10.48        8.47      1.31 o 
  -7  -5  15       10.09        8.16      1.28 o 
  -6  -5  15        9.71        6.28      1.44 o 
  -5  -5  15       13.85       14.78      1.39 o 
  -4  -5  15       60.32       60.00      2.79 o 
  -3  -5  15        6.13        7.45      1.18 o 
  -2  -5  15        2.21        3.77      0.94 o 
  -1  -5  15       14.26       15.02      1.42 o 
   0  -5  15      156.25      136.92      5.36 o 
   1  -5  15       70.62       61.63      3.13 o 
  -7  -4  15       27.50       29.11      2.56 o 
  -6  -4  15        0.67       -0.99      1.03 o 
  -5  -4  15        2.53        5.49      1.61 o 
  -4  -4  15       17.63       21.01      1.86 o 
  -3  -4  15        1.53        2.23      1.02 o 
  -2  -4  15       30.40       27.35      2.08 o 
  -1  -4  15       58.10       61.80      2.89 o 
   0  -4  15        2.32        0.23      0.94 o 
   1  -4  15       20.19       22.04      2.37 o 
   2  -4  15        7.76        6.33      1.17 o 
  -8  -3  15        1.06        1.09      0.77 o 
  -7  -3  15        0.02       -1.06      1.06 o 
  -6  -3  15        9.95        9.29      1.94 o 
  -5  -3  15       39.06       49.90      4.11 o 
  -4  -3  15        0.72        0.29      1.19 o 
  -3  -3  15       12.31       10.48      2.13 o 
  -2  -3  15        0.01        0.45      1.15 o 
  -1  -3  15       55.25       61.26      4.48 o 
   0  -3  15       71.83       73.53      4.68 o 
   1  -3  15       29.76       34.78      3.06 o 
   2  -3  15        9.67        9.05      1.01 o 
   3  -3  15        7.75        5.12      0.96 o 
  -8  -2  15       36.58       36.85      2.60 o 
  -7  -2  15       15.19       13.27      1.24 o 
  -6  -2  15       13.10       18.13      2.56 o 
  -5  -2  15        4.96        4.80      1.64 o 
  -4  -2  15      121.14      131.44      6.73 o 
  -3  -2  15        0.05       -0.38      1.37 o 
  -2  -2  15       63.81       71.67      5.03 o 
  -1  -2  15       73.92       73.38      5.01 o 
   0  -2  15       42.04       44.54      2.46 o 
   1  -2  15        9.01        9.28      1.65 o 
   2  -2  15        5.66        6.29      1.24 o 
   3  -2  15      173.40      161.66      4.63 o 
  -8  -1  15       98.35       85.45      3.57 o 
  -7  -1  15       26.32       24.14      2.45 o 
  -6  -1  15       14.07       13.79      1.44 o 
  -5  -1  15      146.86      152.49      6.95 o 
  -4  -1  15      161.95      161.11      7.33 o 
  -3  -1  15      136.07      135.39      6.75 o 
  -2  -1  15        8.91       10.34      2.19 o 
  -1  -1  15       80.74       86.61      3.52 o 
   0  -1  15      409.54      397.92      9.64 o 
   1  -1  15       14.78       17.82      2.32 o 
   2  -1  15       49.11       47.49      3.20 o 
   3  -1  15       59.82       55.68      2.85 o 
  -7   0  15        0.04        0.38      0.51 o 
  -6   0  15        1.41        2.49      0.85 o 
  -5   0  15        2.14        1.19      1.01 o 
  -4   0  15        0.85        0.13      1.01 o 
  -3   0  15        0.31        1.27      1.19 o 
  -2   0  15      218.55      230.27      5.71 o 
  -1   0  15       15.41       16.08      1.68 o 
   0   0  15      209.82      225.57      5.47 o 
   1   0  15        2.43        3.58      1.25 o 
   2   0  15      181.52      200.20      6.31 o 
   3   0  15        1.04        0.54      0.42 o 
  -7   1  15        2.69        5.42      1.24 o 
  -6   1  15       35.06       36.04      2.99 o 
  -5   1  15       56.15       52.87      3.48 o 
  -4   1  15       20.08       18.19      2.21 o 
  -3   1  15        3.22        3.31      2.09 o 
  -2   1  15      221.45      232.45      5.54 o 
  -1   1  15        5.30        7.09      1.55 o 
   0   1  15      237.76      241.15      5.37 o 
   1   1  15       38.61       35.88      1.99 o 
   2   1  15      174.57      179.22     15.02 o 
  -7   2  15       19.01       18.17      1.73 o 
  -6   2  15       36.45       40.06      2.94 o 
  -5   2  15       28.76       25.46      2.61 o 
  -4   2  15       14.96       15.92      2.09 o 
  -3   2  15        1.44        1.52      1.18 o 
  -2   2  15        4.89        3.32      1.31 o 
  -1   2  15        3.36        3.70      1.06 o 
   0   2  15        6.07        4.35      1.09 o 
   1   2  15       75.46       72.60      2.63 o 
   2   2  15      106.89      111.92      3.88 o 
  -6   3  15        2.26        3.55      1.00 o 
  -5   3  15       18.78       18.01      3.57 o 
  -4   3  15        4.85        4.34      1.13 o 
  -3   3  15       20.15       20.32      2.36 o 
  -2   3  15        2.28        1.72      0.99 o 
  -1   3  15        4.45        4.31      1.28 o 
   0   3  15        0.42       -0.35      0.53 o 
  -3   4  15       20.20       18.98      1.88 o 
  -2   4  15       11.21       11.40      1.57 o 
  -1   4  15        0.97        1.02      0.68 o 
  -3  -6  16       67.68       72.21      3.25 o 
  -5  -5  16       13.05        9.17      1.36 o 
  -4  -5  16        0.02        0.86      0.83 o 
  -3  -5  16        0.35        1.70      0.97 o 
  -2  -5  16       79.00       81.45      3.85 o 
  -1  -5  16       29.91       28.69      2.15 o 
   0  -5  16        0.86        2.71      0.83 o 
  -6  -4  16       23.46       27.40      2.33 o 
  -5  -4  16       12.09       14.95      1.98 o 
  -4  -4  16        1.12        1.94      1.04 o 
  -3  -4  16        1.91        2.08      1.13 o 
  -2  -4  16       65.72       76.85      4.32 o 
  -1  -4  16        0.17        0.04      0.87 o 
   0  -4  16        8.18        9.43      1.48 o 
   1  -4  16       79.82       76.74      3.24 o 
  -7  -3  16        4.11        2.98      0.97 o 
  -6  -3  16        0.28       -0.08      0.83 o 
  -5  -3  16        0.09        0.10      0.83 o 
  -4  -3  16        3.44        2.93      1.27 o 
  -3  -3  16       31.07       29.88      2.96 o 
  -2  -3  16        9.96        9.28      1.77 o 
  -1  -3  16       50.02       46.96      3.47 o 
   0  -3  16        4.42        4.39      1.24 o 
   1  -3  16        0.79        0.69      0.64 o 
  -7  -2  16       18.80       15.52      1.69 o 
  -6  -2  16       48.20       54.44      3.48 o 
  -5  -2  16       15.16       13.80      2.07 o 
  -4  -2  16       42.87       45.55      3.61 o 
  -3  -2  16        8.20        4.91      1.51 o 
  -2  -2  16       64.61       69.99      4.41 o 
  -1  -2  16        3.90        5.48      1.44 o 
   0  -2  16        4.72        2.81      1.09 o 
   1  -2  16       28.94       25.86      2.27 o 
   2  -2  16      236.02      235.81      5.40 o 
  -7  -1  16        2.11        0.18      0.69 o 
  -6  -1  16       32.68       33.62      2.68 o 
  -5  -1  16        0.00        0.60      0.61 o 
  -4  -1  16       15.13       13.55      2.08 o 
  -3  -1  16      112.44      110.42      5.41 o 
  -2  -1  16       62.83       61.26      4.03 o 
  -1  -1  16       32.03       25.10      2.56 o 
   0  -1  16       34.06       30.80      2.00 o 
   1  -1  16       43.35       38.59      2.54 o 
   2  -1  16       91.82       90.76      3.24 o 
  -6   0  16        8.49        4.92      0.77 o 
  -5   0  16        0.19        0.61      0.61 o 
  -4   0  16      404.88      448.03      9.70 o 
  -3   0  16        0.55        0.43      0.90 o 
  -2   0  16      124.34      137.38      5.54 o 
  -1   0  16        0.09       -0.08      0.59 o 
   0   0  16       16.10       18.11      1.36 o 
   1   0  16        5.83        5.62      1.44 o 
  -6   1  16       38.31       39.13      2.43 o 
  -5   1  16      137.65      139.33      5.12 o 
  -3   1  16       77.54       76.33      3.51 o 
  -2   1  16        5.12        6.72      1.67 o 
  -1   1  16      102.79       96.10      2.82 o 
   0   1  16        7.32        6.16      0.63 o 
  -5   2  16        7.70        7.88      1.27 o 
  -3   2  16       14.04       13.56      1.58 o 
  -2   2  16      111.10      116.18      4.41 o 
  -1   2  16        5.79        6.28      1.26 o 
  -4  -4  17       12.07       17.20      1.73 o 
  -3  -4  17       14.08       16.92      1.78 o 
  -2  -4  17        6.14        6.46      1.15 o 
  -1  -4  17       12.01       10.29      1.22 o 
  -5  -3  17       55.48       60.55      3.13 o 
  -4  -3  17        9.87       10.34      1.60 o 
  -3  -3  17        0.70        1.39      0.86 o 
  -2  -3  17        1.21        1.68      0.85 o 
  -1  -3  17       42.08       45.28      2.73 o 
   0  -3  17        3.24        3.12      0.83 o 
  -5  -2  17        0.97       -0.20      0.62 o 
  -4  -2  17       15.14       15.02      1.80 o 
  -3  -2  17       27.49       32.06      2.54 o 
  -2  -2  17       74.84       80.58      3.87 o 
  -1  -2  17        2.39        1.94      0.85 o 
   0  -2  17        2.46        2.46      0.82 o 
  -5  -1  17      121.12      117.76      4.01 o 
  -4  -1  17        8.14        6.88      1.22 o 
  -3  -1  17        8.76       10.00      1.46 o 
  -2  -1  17        8.11        7.53      1.25 o 
  -1  -1  17       27.76       28.50      2.10 o 
  -4   0  17        1.63        3.61      0.96 o 
  -3   0  17        5.79        5.16      0.97 o 
  -2   0  17       36.20       37.99      2.17 o 
                                                 
